# Supplementary material for: ﻿Hidden in the jungle of Vietnam: a new species of Quasipaa (Amphibia, Anura, Dicroglossidae) from Ngoc Linh Mountain
Source: Zookeys. 2022 Oct 10;1124:23–42. doi: 10.3897/zookeys.1124.89282 (PMC9836650; doi:10.3897/zookeys.1124.89282)
Supplement: XML Treatment for Quasipaa taoi [file zookeys.1124.89282-treatment1.xml]

<!DOCTYPE tp:taxon-treatment
  PUBLIC "-//TaxonX//DTD Taxonomic Treatment Publishing DTD v0 20100105//EN" "tax-treatment-NSO.dtd">
<tp:taxon-treatment xmlns:tp="http://www.plazi.org/taxpub"><tp:treatment-meta><kwd-group><label>Taxon classification</label><kwd>
                <named-content content-type="kingdom">Animalia</named-content>
              </kwd><kwd>
                <named-content content-type="order">Anura</named-content>
              </kwd><kwd>
                <named-content content-type="family">Dicroglossidae</named-content>
              </kwd></kwd-group><mixed-citation publication-type="journal"><person-group><name><surname>Pham</surname><given-names>Cuong The</given-names></name><name><surname>Hoang</surname><given-names>Chung Van</given-names></name><name><surname>Phan</surname><given-names>Tien Quang</given-names></name><name><surname>Nguyen</surname><given-names>Truong Quang</given-names></name><name><surname>Ziegler</surname><given-names>Thomas</given-names></name></person-group><article-title>﻿Hidden in the jungle of Vietnam: a new species of <italic><tp:taxon-name><tp:taxon-name-part taxon-name-part-type="genus" reg="Quasipaa">Quasipaa</tp:taxon-name-part></tp:taxon-name></italic> (<tp:taxon-name><tp:taxon-name-part taxon-name-part-type="class">Amphibia</tp:taxon-name-part></tp:taxon-name>, <tp:taxon-name><tp:taxon-name-part taxon-name-part-type="order">Anura</tp:taxon-name-part></tp:taxon-name>, <tp:taxon-name><tp:taxon-name-part taxon-name-part-type="family">Dicroglossidae</tp:taxon-name-part></tp:taxon-name>) from Ngoc Linh Mountain</article-title><source>Zookeys</source><day>10</day><month>10</month><year>2022</year><volume>1124</volume><fpage>23</fpage><lpage>42</lpage><pub-id pub-id-type="doi">10.3897/zookeys.1124.89282</pub-id></mixed-citation></tp:treatment-meta><tp:nomenclature><label>﻿</label><tp:taxon-name>
              <object-id xmlns:xlink="http://www.w3.org/1999/xlink" content-type="arpha" xlink:type="simple">5F877B8D-C6A8-5A1F-B76C-B46C08BADE22</object-id>
              <tp:taxon-name-part taxon-name-part-type="genus" reg="Quasipaa">Quasipaa</tp:taxon-name-part>
              <tp:taxon-name-part taxon-name-part-type="species" reg="taoi">taoi</tp:taxon-name-part>
              <object-id xmlns:xlink="http://www.w3.org/1999/xlink" content-type="zoobank" xlink:type="simple">https://zoobank.org/EEE47B08-108A-49F0-B89E-3512EF353BB1</object-id>
            </tp:taxon-name><tp:taxon-status xmlns:xlink="http://www.w3.org/1999/xlink" xlink:type="simple">sp. nov.</tp:taxon-status><xref ref-type="fig" rid="F2">Figs 2</xref><xref ref-type="fig" rid="F3">, 3</xref><xref ref-type="fig" rid="F4">, 4</xref></tp:nomenclature><tp:treatment-sec sec-type="Holotype" id="SECID0EFHBG"><title>Holotype.</title><p><abbrev xmlns:xlink="http://www.w3.org/1999/xlink" content-type="institution" xlink:title="Institute of Ecology and Biological Resources" id="ABBRID0ELHBG" xlink:type="simple">IEBR</abbrev> A.4997, adult male, collected by T. Q. Phan and T. D. Tran on 6 March 2019 (<named-content xmlns:xlink="http://www.w3.org/1999/xlink" content-type="dwc:verbatimCoordinates" xlink:type="simple"><named-content content-type="geo-json" specific-use="{&#34;type&#34;:&#34;Point&#34;,&#34;coordinates&#34;:[107.854861,15.089806]}" id="NCID0ETHBG" xlink:type="simple">15°05'23.3"N, 107°51'17.5"E</named-content></named-content>, at an elevation of 1,560 m asl.) in the evergreen forest of Ngoc Linh Natural Reserve, Xop Commune, Dak Glei District, Kon Tum Province, Vietnam.</p></tp:treatment-sec><tp:treatment-sec sec-type="Paratypes" id="SECID0EYHBG"><title>Paratypes.</title><p><abbrev xmlns:xlink="http://www.w3.org/1999/xlink" content-type="institution" xlink:title="Institute of Ecology and Biological Resources" id="ABBRID0E5HBG" xlink:type="simple">IEBR</abbrev> A.4998, adult male; <abbrev xmlns:xlink="http://www.w3.org/1999/xlink" content-type="institution" xlink:title="Institute of Ecology and Biological Resources" id="ABBRID0EDIBG" xlink:type="simple">IEBR</abbrev> A.4999, adult male; <abbrev xmlns:xlink="http://www.w3.org/1999/xlink" content-type="institution" xlink:title="Institute of Ecology and Biological Resources" id="ABBRID0EIIBG" xlink:type="simple">IEBR</abbrev> A.5000, adult female; <abbrev xmlns:xlink="http://www.w3.org/1999/xlink" content-type="institution" xlink:title="Institute of Ecology and Biological Resources" id="ABBRID0ENIBG" xlink:type="simple">IEBR</abbrev> A.5037, adult female; <abbrev xmlns:xlink="http://www.w3.org/1999/xlink" content-type="institution" xlink:title="Institute of Ecology and Biological Resources" id="ABBRID0ESIBG" xlink:type="simple">IEBR</abbrev> A.5038, adult female, the same data as the holotype.</p></tp:treatment-sec><tp:treatment-sec sec-type="diagnosis" id="SECID0EXIBG"><title>Diagnosis.</title><p>Both morphological characters (body very stout, skin rough with dermal ridges and tubercles, forelimbs of males strongly enlarged, with inner side of arms or fingers or chest and belly with black spines (see <xref ref-type="bibr" rid="B8">Fei et al. 2009</xref>) and molecular data revealed the new species to be nested within <italic><tp:taxon-name><tp:taxon-name-part taxon-name-part-type="genus" reg="Quasipaa">Quasipaa</tp:taxon-name-part></tp:taxon-name></italic>. <italic><tp:taxon-name><tp:taxon-name-part taxon-name-part-type="genus" reg="Quasipaa">Quasipaa</tp:taxon-name-part><tp:taxon-name-part taxon-name-part-type="species" reg="taoi">taoi</tp:taxon-name-part></tp:taxon-name></italic> sp. nov. is distinguishable from its congeners by a combination of the following morphological characters: (1) <abbrev xmlns:xlink="http://www.w3.org/1999/xlink" xlink:title="snout–vent length" id="ABBRID0ETJBG" xlink:type="simple">SVL</abbrev> 79.6–84.3 mm in males, 64.6–69.9 mm in females; (2) head broader than long (<abbrev xmlns:xlink="http://www.w3.org/1999/xlink" xlink:title="head length" id="ABBRID0EXJBG" xlink:type="simple">HL</abbrev>/<abbrev xmlns:xlink="http://www.w3.org/1999/xlink" xlink:title="maximum head width" id="ABBRID0E2JBG" xlink:type="simple">HW</abbrev> 0.90 in males, 0.92 in females); (3) vomerine teeth present; (4) external vocal sacs absent; (5) tympanum slightly visible; (6) dorsum with lines of thick ridges and small round tubercles; (7) flanks covered by oval and round tubercles; (8) supratympanic fold present; (9) dorsolateral fold absent; (10) ventrolateral sides, ventral surface of arms, and all fingers with spines in males; (11) the absence of spines on chest and belly in males; (12) toes fully webbed to distal end of terminal phalanx; (13) in life, dorsum dark brown, chest and belly immaculate white.</p><fig id="F2" position="float" orientation="portrait"><object-id xmlns:xlink="http://www.w3.org/1999/xlink" content-type="doi" xlink:type="simple">10.3897/zookeys.1124.89282.figure2</object-id><object-id xmlns:xlink="http://www.w3.org/1999/xlink" content-type="arpha" xlink:type="simple">2C0272E1-D8E9-5A0A-8322-0FFEDD5A7DE4</object-id><label>Figure 2.</label><caption><p><italic><tp:taxon-name><tp:taxon-name-part taxon-name-part-type="genus" reg="Quasipaa">Quasipaa</tp:taxon-name-part><tp:taxon-name-part taxon-name-part-type="species" reg="taoi">taoi</tp:taxon-name-part></tp:taxon-name></italic> sp. nov., holotype (<abbrev xmlns:xlink="http://www.w3.org/1999/xlink" content-type="institution" xlink:title="Institute of Ecology and Biological Resources" id="ABBRID0ESKBG" xlink:type="simple">IEBR</abbrev> A.4997, male) in life <bold>A</bold> dorsolateral view <bold>B</bold> ventral view.</p></caption><graphic xmlns:xlink="http://www.w3.org/1999/xlink" xlink:href="zookeys-1124-023_article-89282__-g002.jpg" position="float" orientation="portrait" xlink:type="simple" id="oo_754675.jpg"><uri content-type="original_file" xlink:type="simple">https://binary.pensoft.net/fig/754675</uri></graphic></fig><fig id="F3" position="float" orientation="portrait"><object-id xmlns:xlink="http://www.w3.org/1999/xlink" content-type="doi" xlink:type="simple">10.3897/zookeys.1124.89282.figure3</object-id><object-id xmlns:xlink="http://www.w3.org/1999/xlink" content-type="arpha" xlink:type="simple">7619B627-003F-590E-B6FD-719097ABE07B</object-id><label>Figure 3.</label><caption><p><italic><tp:taxon-name><tp:taxon-name-part taxon-name-part-type="genus" reg="Quasipaa">Quasipaa</tp:taxon-name-part><tp:taxon-name-part taxon-name-part-type="species" reg="taoi">taoi</tp:taxon-name-part></tp:taxon-name></italic> sp. nov., holotype (<abbrev xmlns:xlink="http://www.w3.org/1999/xlink" content-type="institution" xlink:title="Institute of Ecology and Biological Resources" id="ABBRID0ETLBG" xlink:type="simple">IEBR</abbrev> A.4997, male) in preservative <bold>A</bold> dorsolateral view <bold>B</bold> ventral view.</p></caption><graphic xmlns:xlink="http://www.w3.org/1999/xlink" xlink:href="zookeys-1124-023_article-89282__-g003.jpg" position="float" orientation="portrait" xlink:type="simple" id="oo_754676.jpg"><uri content-type="original_file" xlink:type="simple">https://binary.pensoft.net/fig/754676</uri></graphic></fig><fig id="F4" position="float" orientation="portrait"><object-id xmlns:xlink="http://www.w3.org/1999/xlink" content-type="doi" xlink:type="simple">10.3897/zookeys.1124.89282.figure4</object-id><object-id xmlns:xlink="http://www.w3.org/1999/xlink" content-type="arpha" xlink:type="simple">C37D62FA-5E3D-5288-BC97-0F948A2326F6</object-id><label>Figure 4.</label><caption><p><italic><tp:taxon-name><tp:taxon-name-part taxon-name-part-type="genus" reg="Quasipaa">Quasipaa</tp:taxon-name-part><tp:taxon-name-part taxon-name-part-type="species" reg="taoi">taoi</tp:taxon-name-part></tp:taxon-name></italic> sp. nov., holotype (<abbrev xmlns:xlink="http://www.w3.org/1999/xlink" content-type="institution" xlink:title="Institute of Ecology and Biological Resources" id="ABBRID0EUMBG" xlink:type="simple">IEBR</abbrev> A.4997, male) <bold>A</bold> upper right hand <bold>B</bold> lower right hand <bold>C</bold> lower right foot.</p></caption><graphic xmlns:xlink="http://www.w3.org/1999/xlink" xlink:href="zookeys-1124-023_article-89282__-g004.jpg" position="float" orientation="portrait" xlink:type="simple" id="oo_754677.jpg"><uri content-type="original_file" xlink:type="simple">https://binary.pensoft.net/fig/754677</uri></graphic></fig></tp:treatment-sec><tp:treatment-sec sec-type="description" id="SECID0EENBG"><title>Description of holotype.</title><p>A large frog (<abbrev xmlns:xlink="http://www.w3.org/1999/xlink" xlink:title="snout–vent length" id="ABBRID0EKNBG" xlink:type="simple">SVL</abbrev> 84.3 mm); habitus robust with enlarged head (<abbrev xmlns:xlink="http://www.w3.org/1999/xlink" xlink:title="head length" id="ABBRID0EONBG" xlink:type="simple">HL</abbrev>/<abbrev xmlns:xlink="http://www.w3.org/1999/xlink" xlink:title="snout–vent length" id="ABBRID0ESNBG" xlink:type="simple">SVL</abbrev> 0.40, <abbrev xmlns:xlink="http://www.w3.org/1999/xlink" xlink:title="maximum head width" id="ABBRID0EWNBG" xlink:type="simple">HW</abbrev>/<abbrev xmlns:xlink="http://www.w3.org/1999/xlink" xlink:title="snout–vent length" id="ABBRID0E1NBG" xlink:type="simple">SVL</abbrev> 0.43); head broader than long (<abbrev xmlns:xlink="http://www.w3.org/1999/xlink" xlink:title="head length" id="ABBRID0E5NBG" xlink:type="simple">HL</abbrev> 33.5 mm, <abbrev xmlns:xlink="http://www.w3.org/1999/xlink" xlink:title="maximum head width" id="ABBRID0ECOBG" xlink:type="simple">HW</abbrev> 36.3 mm); snout round anteriorly in dorsal view, projecting beyond lower jaw; nostril lateral, closer to eye than to the tip of snout (<abbrev xmlns:xlink="http://www.w3.org/1999/xlink" xlink:title="distance from nostril to tip of snout" id="ABBRID0EGOBG" xlink:type="simple">NS</abbrev> 7.6 mm, <abbrev xmlns:xlink="http://www.w3.org/1999/xlink" xlink:title="distance from anterior corner of orbit to nostril" id="ABBRID0EKOBG" xlink:type="simple">EN</abbrev> 5.5 mm); canthus rostralis indistinct; loreal region oblique and slightly concave; rostral length greater than eye diameter (<abbrev xmlns:xlink="http://www.w3.org/1999/xlink" xlink:title="rostral length" id="ABBRID0EOOBG" xlink:type="simple">RL</abbrev> 13.1 mm, <abbrev xmlns:xlink="http://www.w3.org/1999/xlink" xlink:title="eye diameter" id="ABBRID0ESOBG" xlink:type="simple">ED</abbrev> 9.7 mm); internarial distance wider than interorbital distance and upper eyelid width (<abbrev xmlns:xlink="http://www.w3.org/1999/xlink" xlink:title="internarial distance" id="ABBRID0EWOBG" xlink:type="simple">IND</abbrev> 8.6 mm, <abbrev xmlns:xlink="http://www.w3.org/1999/xlink" xlink:title="interorbital distance" id="ABBRID0E1OBG" xlink:type="simple">IOD</abbrev> 6.2 mm, <abbrev xmlns:xlink="http://www.w3.org/1999/xlink" xlink:title="maximum width of upper eyelid" id="ABBRID0E5OBG" xlink:type="simple">UEW</abbrev> 7.7 mm); tympanum slightly visible (TYD 4.1 mm) smaller than the distance from tympanum to eye (<abbrev xmlns:xlink="http://www.w3.org/1999/xlink" xlink:title="distance from anterior margin of tympanum to posterior corner of orbit" id="ABBRID0ECPBG" xlink:type="simple">TYE</abbrev> 4.9 mm); vomerine teeth in two oblique ridges; tongue cordiform, notched posteriorly; external vocal sac absent.</p><p>Forelimbs: arms short; upper arm length (<abbrev xmlns:xlink="http://www.w3.org/1999/xlink" xlink:title="upper arm length" id="ABBRID0EIPBG" xlink:type="simple">UAL</abbrev>) 17.1 mm, forearm length (<abbrev xmlns:xlink="http://www.w3.org/1999/xlink" xlink:title="forearm length" id="ABBRID0EMPBG" xlink:type="simple">FAL</abbrev>) 41.5 mm; relative finger lengths: II&lt;I&lt;IV&lt;III; fingers free of webbing; dermal ridge on sides of fingers present on fingers I, II, III; tips of fingers swollen, not expanded; subarticular tubercles prominent, round, formula 1, 1, 2, 2; inner metatarsal tubercle round; outer metatarsal tubercle elongate; finger I with nuptial pad.</p><p>Hindlimbs: tibia length longer than thigh length (<abbrev xmlns:xlink="http://www.w3.org/1999/xlink" xlink:title="femur length" id="ABBRID0ESPBG" xlink:type="simple">FeL</abbrev> 44.2 mm, <abbrev xmlns:xlink="http://www.w3.org/1999/xlink" xlink:title="tibia length" id="ABBRID0EWPBG" xlink:type="simple">TbL</abbrev> 49.7 mm), approximately 3.4 times longer than wide (<abbrev xmlns:xlink="http://www.w3.org/1999/xlink" xlink:title="maximum tibia width" id="ABBRID0E1PBG" xlink:type="simple">TbW</abbrev> 14.5 mm); tips of toes swollen, slightly round; relative length of toes: I&lt;II&lt;V&lt;III&lt;IV; toes fully webbed to distal end of terminal phalanx; dermal ridge present on outer sides of toes I and V; subarticular tubercles prominent, elongate, formula 1, 1, 2, 3, 2; inner metatarsal tubercle elongate; outer metatarsal tubercle absent; tibio-tarsal articulation reaching to tip of snout.</p><p>Skin texture in life: dorsal surface of head with oval and round tubercles, dorsum with six lines of thick ridges intermixed with small round tubercles; flanks covered by oval and round tubercles; supratympanic fold distinct, extending from eye to angle of jaw; dorsolateral fold absent; dorsal surface of forelimbs and hindlimbs with small tubercles; belly and ventral surface of thighs smooth.</p><p>Nuptial spines: body of males with spines except for chest, belly, and ventral surface of hindlimbs; dense spines on dorsum, flanks, ventral surface of forelimbs, ventrolateral sides, and fingers I, II; spines present on throat, dorsal surface of fore- and hindlimbs, and fingers III, IV, small and scattered.</p><p>Coloration in life: iris dark copper; dorsum and upper part of flanks dark brown; lower part of flanks whitish brown with white tubercles and black spines on top; supratympanic fold dark brown; dorsal surface of limbs yellowish brown with dark crossbars; ventral surface of limbs light yellow with brown markings; throat white with brown markings; chest and belly immaculate white; toe webbing dark brown.</p><p>Coloration in preservative: coloration in preservative is the same in life but somewhat faded.</p></tp:treatment-sec><tp:treatment-sec sec-type="Sexual dimorphism" id="SECID0ECQBG"><title>Sexual dimorphism.</title><p>Measurements and morphological characters of the type series are provided in Table <xref ref-type="table" rid="T3">3</xref>. Males are larger than females (<abbrev xmlns:xlink="http://www.w3.org/1999/xlink" xlink:title="snout–vent length" id="ABBRID0EMQBG" xlink:type="simple">SVL</abbrev> 82.7 ± 2.69 mm, <italic>n</italic> = 3 males vs 67.6 ± 2.7 mm, <italic>n</italic> = 3 females). The male specimens have a nuptial pad on finger I and dark spines on flanks, ventral surface of forelimbs, ventrolateral sides, and all fingers. The females contained yellowish-cream eggs of varying sizes.</p><table-wrap id="T3" position="float" orientation="portrait"><label>Table 3.</label><caption><p>Measurements (in mm) and proportions of the type series of <italic><tp:taxon-name><tp:taxon-name-part taxon-name-part-type="genus" reg="Quasipaa">Quasipaa</tp:taxon-name-part><tp:taxon-name-part taxon-name-part-type="species" reg="boulengeri">boulengeri</tp:taxon-name-part></tp:taxon-name></italic> and <italic><tp:taxon-name><tp:taxon-name-part taxon-name-part-type="genus" reg="Quasipaa">Quasipaa</tp:taxon-name-part><tp:taxon-name-part taxon-name-part-type="species" reg="taoi">taoi</tp:taxon-name-part></tp:taxon-name></italic> sp. nov. (H = holotype, P = paratype, <abbrev xmlns:xlink="http://www.w3.org/1999/xlink" xlink:title="standard deviation" id="ABBRID0ETRBG" xlink:type="simple">SD</abbrev> = standard deviation; for other abbreviations see Material and methods).</p></caption><table id="TID0ECUAI" rules="all"><tbody><tr><td rowspan="1" colspan="11">
                      <bold><italic><tp:taxon-name><tp:taxon-name-part taxon-name-part-type="genus" reg="Quasipaa">Quasipaa</tp:taxon-name-part><tp:taxon-name-part taxon-name-part-type="species" reg="taoi">taoi</tp:taxon-name-part></tp:taxon-name></italic> sp. nov.</bold>
                    </td></tr><tr><td rowspan="1" colspan="1">
                      <bold>Specimen ID</bold>
                    </td><td rowspan="1" colspan="1">
                      <bold><abbrev xmlns:xlink="http://www.w3.org/1999/xlink" content-type="institution" xlink:title="Institute of Ecology and Biological Resources" id="ABBRID0E1SBG" xlink:type="simple">IEBR</abbrev> A.4997</bold>
                    </td><td rowspan="1" colspan="1">
                      <bold><abbrev xmlns:xlink="http://www.w3.org/1999/xlink" content-type="institution" xlink:title="Institute of Ecology and Biological Resources" id="ABBRID0EFTBG" xlink:type="simple">IEBR</abbrev> A.4999</bold>
                    </td><td rowspan="1" colspan="1">
                      <bold><abbrev xmlns:xlink="http://www.w3.org/1999/xlink" content-type="institution" xlink:title="Institute of Ecology and Biological Resources" id="ABBRID0EQTBG" xlink:type="simple">IEBR</abbrev> A.4998</bold>
                    </td><td rowspan="1" colspan="1">
                      <bold>Min–Max (<italic>n</italic> = 3)</bold>
                    </td><td rowspan="1" colspan="1"><bold>Mean</bold>±<bold><abbrev xmlns:xlink="http://www.w3.org/1999/xlink" xlink:title="standard deviation" id="ABBRID0EGUBG" xlink:type="simple">SD</abbrev> (<italic>n</italic> = 3)</bold></td><td rowspan="1" colspan="1">
                      <bold><abbrev xmlns:xlink="http://www.w3.org/1999/xlink" content-type="institution" xlink:title="Institute of Ecology and Biological Resources" id="ABBRID0ERUBG" xlink:type="simple">IEBR</abbrev> A.5000</bold>
                    </td><td rowspan="1" colspan="1">
                      <bold><abbrev xmlns:xlink="http://www.w3.org/1999/xlink" content-type="institution" xlink:title="Institute of Ecology and Biological Resources" id="ABBRID0E3UBG" xlink:type="simple">IEBR</abbrev> A.5038</bold>
                    </td><td rowspan="1" colspan="1">
                      <bold><abbrev xmlns:xlink="http://www.w3.org/1999/xlink" content-type="institution" xlink:title="Institute of Ecology and Biological Resources" id="ABBRID0EHVBG" xlink:type="simple">IEBR</abbrev> A.5037</bold>
                    </td><td rowspan="1" colspan="1">
                      <bold>Min–Max (<italic>n</italic> = 3)</bold>
                    </td><td rowspan="1" colspan="1"><bold>Mean</bold>±<bold><abbrev xmlns:xlink="http://www.w3.org/1999/xlink" xlink:title="standard deviation" id="ABBRID0E4VBG" xlink:type="simple">SD</abbrev> (<italic>n</italic> = 3)</bold></td></tr><tr><td rowspan="1" colspan="1">Sex</td><td rowspan="1" colspan="1">♂</td><td rowspan="1" colspan="1">♂</td><td rowspan="1" colspan="1">♂</td><td rowspan="2" colspan="2"/><td rowspan="1" colspan="1">♀</td><td rowspan="1" colspan="1">♀</td><td rowspan="1" colspan="1">♀</td><td rowspan="2" colspan="2"/></tr><tr><td rowspan="1" colspan="1">Type status</td><td rowspan="1" colspan="1">H</td><td rowspan="1" colspan="1">P</td><td rowspan="1" colspan="1">P</td><td rowspan="1" colspan="1">P</td><td rowspan="1" colspan="1">P</td><td rowspan="1" colspan="1">P</td></tr><tr><td rowspan="1" colspan="1">
                      <abbrev xmlns:xlink="http://www.w3.org/1999/xlink" xlink:title="snout–vent length" id="ABBRID0E1XBG" xlink:type="simple">SVL</abbrev>
                    </td><td rowspan="1" colspan="1">84.3</td><td rowspan="1" colspan="1">79.6</td><td rowspan="1" colspan="1">84.2</td><td rowspan="1" colspan="1">79.6–84.3</td><td rowspan="1" colspan="1">82.7±2.69</td><td rowspan="1" colspan="1">68.2</td><td rowspan="1" colspan="1">69.9</td><td rowspan="1" colspan="1">64.6</td><td rowspan="1" colspan="1">64.6–69.9</td><td rowspan="1" colspan="1">67.6±2.7</td></tr><tr><td rowspan="1" colspan="1">
                      <abbrev xmlns:xlink="http://www.w3.org/1999/xlink" xlink:title="head length" id="ABBRID0EBZBG" xlink:type="simple">HL</abbrev>
                    </td><td rowspan="1" colspan="1">33.5</td><td rowspan="1" colspan="1">31.3</td><td rowspan="1" colspan="1">32.2</td><td rowspan="1" colspan="1">31.3–33.5</td><td rowspan="1" colspan="1">32.33±1.11</td><td rowspan="1" colspan="1">27.1</td><td rowspan="1" colspan="1">28.4</td><td rowspan="1" colspan="1">24.9</td><td rowspan="1" colspan="1">24.9–28.4</td><td rowspan="1" colspan="1">26.8±1.7</td></tr><tr><td rowspan="1" colspan="1">
                      <abbrev xmlns:xlink="http://www.w3.org/1999/xlink" xlink:title="maximum head width" id="ABBRID0EI1BG" xlink:type="simple">HW</abbrev>
                    </td><td rowspan="1" colspan="1">36.3</td><td rowspan="1" colspan="1">34.9</td><td rowspan="1" colspan="1">36.7</td><td rowspan="1" colspan="1">34.9–36.7</td><td rowspan="1" colspan="1">35.97±0.95</td><td rowspan="1" colspan="1">28.3</td><td rowspan="1" colspan="1">31.2</td><td rowspan="1" colspan="1">27.8</td><td rowspan="1" colspan="1">27.8–31.2</td><td rowspan="1" colspan="1">29.1±1.8</td></tr><tr><td rowspan="1" colspan="1">
                      <abbrev xmlns:xlink="http://www.w3.org/1999/xlink" xlink:title="posterior margin of mandible to nostril" id="ABBRID0EP2BG" xlink:type="simple">MN</abbrev>
                    </td><td rowspan="1" colspan="1">27.5</td><td rowspan="1" colspan="1">26.1</td><td rowspan="1" colspan="1">25.9</td><td rowspan="1" colspan="1">25.9–27.5</td><td rowspan="1" colspan="1">26.5±0.87</td><td rowspan="1" colspan="1">22.5</td><td rowspan="1" colspan="1">25.0</td><td rowspan="1" colspan="1">21.3</td><td rowspan="1" colspan="1">21.3–25</td><td rowspan="1" colspan="1">22.9±1.9</td></tr><tr><td rowspan="1" colspan="1">
                      <abbrev xmlns:xlink="http://www.w3.org/1999/xlink" xlink:title="posterior margin of mandible to anterior margin of orbit" id="ABBRID0EW3BG" xlink:type="simple">MFE</abbrev>
                    </td><td rowspan="1" colspan="1">22.9</td><td rowspan="1" colspan="1">21.9</td><td rowspan="1" colspan="1">22.2</td><td rowspan="1" colspan="1">21.9–22.9</td><td rowspan="1" colspan="1">22.33±0.51</td><td rowspan="1" colspan="1">18.8</td><td rowspan="1" colspan="1">20.1</td><td rowspan="1" colspan="1">17.6</td><td rowspan="1" colspan="1">17.6–20.1</td><td rowspan="1" colspan="1">18.8±1.3</td></tr><tr><td rowspan="1" colspan="1">
                      <abbrev xmlns:xlink="http://www.w3.org/1999/xlink" xlink:title="posterior margin of mandible to posterior margin of eye" id="ABBRID0E44BG" xlink:type="simple">MBE</abbrev>
                    </td><td rowspan="1" colspan="1">13.8</td><td rowspan="1" colspan="1">13.7</td><td rowspan="1" colspan="1">12.3</td><td rowspan="1" colspan="1">12.3–13.8</td><td rowspan="1" colspan="1">13.27±0.84</td><td rowspan="1" colspan="1">12.1</td><td rowspan="1" colspan="1">12.0</td><td rowspan="1" colspan="1">9.9</td><td rowspan="1" colspan="1">9.9–12.1</td><td rowspan="1" colspan="1">11.3±1.2</td></tr><tr><td rowspan="1" colspan="1">
                      <abbrev xmlns:xlink="http://www.w3.org/1999/xlink" xlink:title="rostral length" id="ABBRID0EE6BG" xlink:type="simple">RL</abbrev>
                    </td><td rowspan="1" colspan="1">13.1</td><td rowspan="1" colspan="1">12.8</td><td rowspan="1" colspan="1">13.4</td><td rowspan="1" colspan="1">12.8–13.4</td><td rowspan="1" colspan="1">13.1±0.30</td><td rowspan="1" colspan="1">11.1</td><td rowspan="1" colspan="1">11.5</td><td rowspan="1" colspan="1">9.7</td><td rowspan="1" colspan="1">9.7–11.5</td><td rowspan="1" colspan="1">10.8±0.9</td></tr><tr><td rowspan="1" colspan="1">
                      <abbrev xmlns:xlink="http://www.w3.org/1999/xlink" xlink:title="eye diameter" id="ABBRID0EMAAI" xlink:type="simple">ED</abbrev>
                    </td><td rowspan="1" colspan="1">9.7</td><td rowspan="1" colspan="1">9.6</td><td rowspan="1" colspan="1">10.9</td><td rowspan="1" colspan="1">9.6–10.9</td><td rowspan="1" colspan="1">10.07±0.72</td><td rowspan="1" colspan="1">8.5</td><td rowspan="1" colspan="1">7.9</td><td rowspan="1" colspan="1">7.7</td><td rowspan="1" colspan="1">7.7–8.5</td><td rowspan="1" colspan="1">8±0.4</td></tr><tr><td rowspan="1" colspan="1">
                      <abbrev xmlns:xlink="http://www.w3.org/1999/xlink" xlink:title="maximum width of upper eyelid" id="ABBRID0ETBAI" xlink:type="simple">UEW</abbrev>
                    </td><td rowspan="1" colspan="1">7.7</td><td rowspan="1" colspan="1">7.1</td><td rowspan="1" colspan="1">7.6</td><td rowspan="1" colspan="1">7.1–7.7</td><td rowspan="1" colspan="1">7.47±0.32</td><td rowspan="1" colspan="1">6.2</td><td rowspan="1" colspan="1">7.4</td><td rowspan="1" colspan="1">6.0</td><td rowspan="1" colspan="1">6–7.4</td><td rowspan="1" colspan="1">6.5±0.8</td></tr><tr><td rowspan="1" colspan="1">
                      <abbrev xmlns:xlink="http://www.w3.org/1999/xlink" xlink:title="internarial distance" id="ABBRID0E1CAI" xlink:type="simple">IND</abbrev>
                    </td><td rowspan="1" colspan="1">8.6</td><td rowspan="1" colspan="1">7.8</td><td rowspan="1" colspan="1">8.5</td><td rowspan="1" colspan="1">7.8–8.6</td><td rowspan="1" colspan="1">8.3±0.44</td><td rowspan="1" colspan="1">7.1</td><td rowspan="1" colspan="1">6.2</td><td rowspan="1" colspan="1">5.1</td><td rowspan="1" colspan="1">5.1–7.1</td><td rowspan="1" colspan="1">6.1±1</td></tr><tr><td rowspan="1" colspan="1">
                      <abbrev xmlns:xlink="http://www.w3.org/1999/xlink" xlink:title="interorbital distance" id="ABBRID0EBEAI" xlink:type="simple">IOD</abbrev>
                    </td><td rowspan="1" colspan="1">6.2</td><td rowspan="1" colspan="1">6.1</td><td rowspan="1" colspan="1">5.8</td><td rowspan="1" colspan="1">5.8–6.2</td><td rowspan="1" colspan="1">6.03±0.21</td><td rowspan="1" colspan="1">4.8</td><td rowspan="1" colspan="1">4.9</td><td rowspan="1" colspan="1">4.8</td><td rowspan="1" colspan="1">4.8–4.9</td><td rowspan="1" colspan="1">4.8±0.1</td></tr><tr><td rowspan="1" colspan="1">
                      <abbrev xmlns:xlink="http://www.w3.org/1999/xlink" xlink:title="distance between anterior margins of orbits" id="ABBRID0EIFAI" xlink:type="simple">DAE</abbrev>
                    </td><td rowspan="1" colspan="1">12.2</td><td rowspan="1" colspan="1">13.2</td><td rowspan="1" colspan="1">13.6</td><td rowspan="1" colspan="1">12.2–13.6</td><td rowspan="1" colspan="1">13.0±0.72</td><td rowspan="1" colspan="1">11.3</td><td rowspan="1" colspan="1">11.1</td><td rowspan="1" colspan="1">9.0</td><td rowspan="1" colspan="1">9–11.3</td><td rowspan="1" colspan="1">10.5±1.3</td></tr><tr><td rowspan="1" colspan="1">
                      <abbrev xmlns:xlink="http://www.w3.org/1999/xlink" xlink:title="distance between posterior margins of orbits" id="ABBRID0EPGAI" xlink:type="simple">DPE</abbrev>
                    </td><td rowspan="1" colspan="1">23.7</td><td rowspan="1" colspan="1">22.1</td><td rowspan="1" colspan="1">23.5</td><td rowspan="1" colspan="1">22.1–23.7</td><td rowspan="1" colspan="1">23.1±0.87</td><td rowspan="1" colspan="1">18.5</td><td rowspan="1" colspan="1">20.4</td><td rowspan="1" colspan="1">17.8</td><td rowspan="1" colspan="1">17.8–20.4</td><td rowspan="1" colspan="1">18.9±1.3</td></tr><tr><td rowspan="1" colspan="1">
                      <abbrev xmlns:xlink="http://www.w3.org/1999/xlink" xlink:title="distance from nostril to tip of snout" id="ABBRID0EWHAI" xlink:type="simple">NS</abbrev>
                    </td><td rowspan="1" colspan="1">7.6</td><td rowspan="1" colspan="1">7.5</td><td rowspan="1" colspan="1">7.9</td><td rowspan="1" colspan="1">7.5–7.9</td><td rowspan="1" colspan="1">7.67±0.21</td><td rowspan="1" colspan="1">6.5</td><td rowspan="1" colspan="1">7.2</td><td rowspan="1" colspan="1">6.5</td><td rowspan="1" colspan="1">6.5–7.2</td><td rowspan="1" colspan="1">6.7±0.4</td></tr><tr><td rowspan="1" colspan="1">
                      <abbrev xmlns:xlink="http://www.w3.org/1999/xlink" xlink:title="distance from anterior corner of orbit to nostril" id="ABBRID0E4IAI" xlink:type="simple">EN</abbrev>
                    </td><td rowspan="1" colspan="1">5.5</td><td rowspan="1" colspan="1">5.3</td><td rowspan="1" colspan="1">5.4</td><td rowspan="1" colspan="1">5.3–5.5</td><td rowspan="1" colspan="1">5.4±0.10</td><td rowspan="1" colspan="1">4.6</td><td rowspan="1" colspan="1">4.9</td><td rowspan="1" colspan="1">4.1</td><td rowspan="1" colspan="1">4.1–4.9</td><td rowspan="1" colspan="1">4.5±0.4</td></tr><tr><td rowspan="1" colspan="1">
                      <abbrev xmlns:xlink="http://www.w3.org/1999/xlink" xlink:title="tympanum diameter" id="ABBRID0EEKAI" xlink:type="simple">TD</abbrev>
                    </td><td rowspan="1" colspan="1">4.1</td><td rowspan="1" colspan="1">4.4</td><td rowspan="1" colspan="1">4.8</td><td rowspan="1" colspan="1">4.1–4.8</td><td rowspan="1" colspan="1">4.43±0.35</td><td rowspan="1" colspan="1">3.4</td><td rowspan="1" colspan="1">4.6</td><td rowspan="1" colspan="1">3.8</td><td rowspan="1" colspan="1">3.4–4.6</td><td rowspan="1" colspan="1">3.9±0.6</td></tr><tr><td rowspan="1" colspan="1">
                      <abbrev xmlns:xlink="http://www.w3.org/1999/xlink" xlink:title="distance from anterior margin of tympanum to posterior corner of orbit" id="ABBRID0ELLAI" xlink:type="simple">TYE</abbrev>
                    </td><td rowspan="1" colspan="1">4.9</td><td rowspan="1" colspan="1">5</td><td rowspan="1" colspan="1">4.9</td><td rowspan="1" colspan="1">4.9–5.0</td><td rowspan="1" colspan="1">4.93±0.06</td><td rowspan="1" colspan="1">4.7</td><td rowspan="1" colspan="1">5.0</td><td rowspan="1" colspan="1">4.3</td><td rowspan="1" colspan="1">4.3–5</td><td rowspan="1" colspan="1">4.7±0.4</td></tr><tr><td rowspan="1" colspan="1">
                      <abbrev xmlns:xlink="http://www.w3.org/1999/xlink" xlink:title="upper arm length" id="ABBRID0ESMAI" xlink:type="simple">UAL</abbrev>
                    </td><td rowspan="1" colspan="1">17.1</td><td rowspan="1" colspan="1">17.6</td><td rowspan="1" colspan="1">19.2</td><td rowspan="1" colspan="1">17.1–19.2</td><td rowspan="1" colspan="1">17.97±1.10</td><td rowspan="1" colspan="1">13.6</td><td rowspan="1" colspan="1">11.7</td><td rowspan="1" colspan="1">11.1</td><td rowspan="1" colspan="1">11.1–13.6</td><td rowspan="1" colspan="1">12.1±1.3</td></tr><tr><td rowspan="1" colspan="1">
                      <abbrev xmlns:xlink="http://www.w3.org/1999/xlink" xlink:title="forearm length" id="ABBRID0EZNAI" xlink:type="simple">FAL</abbrev>
                    </td><td rowspan="1" colspan="1">41.5</td><td rowspan="1" colspan="1">39.9</td><td rowspan="1" colspan="1">41.2</td><td rowspan="1" colspan="1">39.9–41.5</td><td rowspan="1" colspan="1">40.87±0.85</td><td rowspan="1" colspan="1">33.2</td><td rowspan="1" colspan="1">33.5</td><td rowspan="1" colspan="1">29.6</td><td rowspan="1" colspan="1">29.6–33.5</td><td rowspan="1" colspan="1">32.1±2.1</td></tr><tr><td rowspan="1" colspan="1">
                      <abbrev xmlns:xlink="http://www.w3.org/1999/xlink" xlink:title="femur length" id="ABBRID0EAPAI" xlink:type="simple">FeL</abbrev>
                    </td><td rowspan="1" colspan="1">44.2</td><td rowspan="1" colspan="1">45.3</td><td rowspan="1" colspan="1">44.6</td><td rowspan="1" colspan="1">44.2–45.3</td><td rowspan="1" colspan="1">44.7±0.56</td><td rowspan="1" colspan="1">33.8</td><td rowspan="1" colspan="1">36.5</td><td rowspan="1" colspan="1">33.6</td><td rowspan="1" colspan="1">33.6–36.5</td><td rowspan="1" colspan="1">34.6±1.6</td></tr><tr><td rowspan="1" colspan="1">
                      <abbrev xmlns:xlink="http://www.w3.org/1999/xlink" xlink:title="tibia length" id="ABBRID0EHQAI" xlink:type="simple">TbL</abbrev>
                    </td><td rowspan="1" colspan="1">49.7</td><td rowspan="1" colspan="1">48.9</td><td rowspan="1" colspan="1">48.3</td><td rowspan="1" colspan="1">48.3–49.7</td><td rowspan="1" colspan="1">48.97±0.7</td><td rowspan="1" colspan="1">40.1</td><td rowspan="1" colspan="1">41.0</td><td rowspan="1" colspan="1">37.7</td><td rowspan="1" colspan="1">37.7–41</td><td rowspan="1" colspan="1">39.6±1.7</td></tr><tr><td rowspan="1" colspan="1">
                      <abbrev xmlns:xlink="http://www.w3.org/1999/xlink" xlink:title="maximum tibia width" id="ABBRID0EORAI" xlink:type="simple">TbW</abbrev>
                    </td><td rowspan="1" colspan="1">14.5</td><td rowspan="1" colspan="1">15.8</td><td rowspan="1" colspan="1">15.5</td><td rowspan="1" colspan="1">14.5–15.8</td><td rowspan="1" colspan="1">15.27±0.68</td><td rowspan="1" colspan="1">10.1</td><td rowspan="1" colspan="1">12.4</td><td rowspan="1" colspan="1">11.4</td><td rowspan="1" colspan="1">10.1–12.4</td><td rowspan="1" colspan="1">11.3±1.1</td></tr><tr><td rowspan="1" colspan="1">
                      <abbrev xmlns:xlink="http://www.w3.org/1999/xlink" xlink:title="foot length" id="ABBRID0EVSAI" xlink:type="simple">FoL</abbrev>
                    </td><td rowspan="1" colspan="1">65.6</td><td rowspan="1" colspan="1">63.3</td><td rowspan="1" colspan="1">64.9</td><td rowspan="1" colspan="1">63.3–65.6</td><td rowspan="1" colspan="1">64.6±1.18</td><td rowspan="1" colspan="1">55.7</td><td rowspan="1" colspan="1">54.6</td><td rowspan="1" colspan="1">50.1</td><td rowspan="1" colspan="1">50.1–55.7</td><td rowspan="1" colspan="1">53.5±3</td></tr><tr><td rowspan="1" colspan="1">
                      <abbrev xmlns:xlink="http://www.w3.org/1999/xlink" xlink:title="inner metatarsal tubercle length" id="ABBRID0E3TAI" xlink:type="simple">IMT</abbrev>
                    </td><td rowspan="1" colspan="1">6.3</td><td rowspan="1" colspan="1">5.9</td><td rowspan="1" colspan="1">6.1</td><td rowspan="1" colspan="1">5.9–6.3</td><td rowspan="1" colspan="1">6.1±0.20</td><td rowspan="1" colspan="1">4.8</td><td rowspan="1" colspan="1">4.6</td><td rowspan="1" colspan="1">4.6</td><td rowspan="1" colspan="1">4.6–4.8</td><td rowspan="1" colspan="1">4.7±0.1</td></tr><tr><td rowspan="1" colspan="1"><abbrev xmlns:xlink="http://www.w3.org/1999/xlink" xlink:title="head length" id="ABBRID0EDVAI" xlink:type="simple">HL</abbrev>/<abbrev xmlns:xlink="http://www.w3.org/1999/xlink" xlink:title="snout–vent length" id="ABBRID0EHVAI" xlink:type="simple">SVL</abbrev></td><td rowspan="1" colspan="1">0.4</td><td rowspan="1" colspan="1">0.39</td><td rowspan="1" colspan="1">0.38</td><td rowspan="1" colspan="1">0.38–0.40</td><td rowspan="1" colspan="1">0.39±0.01</td><td rowspan="1" colspan="1">0.39</td><td rowspan="1" colspan="1">0.39</td><td rowspan="1" colspan="1">0.41</td><td rowspan="1" colspan="1">0.39–0.41</td><td rowspan="1" colspan="1">0.4±0.01</td></tr><tr><td rowspan="1" colspan="1"><abbrev xmlns:xlink="http://www.w3.org/1999/xlink" xlink:title="maximum head width" id="ABBRID0ENWAI" xlink:type="simple">HW</abbrev>/<abbrev xmlns:xlink="http://www.w3.org/1999/xlink" xlink:title="snout–vent length" id="ABBRID0ERWAI" xlink:type="simple">SVL</abbrev></td><td rowspan="1" colspan="1">0.43</td><td rowspan="1" colspan="1">0.44</td><td rowspan="1" colspan="1">0.44</td><td rowspan="1" colspan="1">0.43–0.44</td><td rowspan="1" colspan="1">0.43±0.00</td><td rowspan="1" colspan="1">0.43</td><td rowspan="1" colspan="1">0.41</td><td rowspan="1" colspan="1">0.45</td><td rowspan="1" colspan="1">0.41–0.45</td><td rowspan="1" colspan="1">0.43±0.02</td></tr><tr><td rowspan="1" colspan="1"><abbrev xmlns:xlink="http://www.w3.org/1999/xlink" xlink:title="rostral length" id="ABBRID0EXXAI" xlink:type="simple">RL</abbrev>/<abbrev xmlns:xlink="http://www.w3.org/1999/xlink" xlink:title="snout–vent length" id="ABBRID0E2XAI" xlink:type="simple">SVL</abbrev></td><td rowspan="1" colspan="1">0.16</td><td rowspan="1" colspan="1">0.16</td><td rowspan="1" colspan="1">0.16</td><td rowspan="1" colspan="1">0.16–0.16</td><td rowspan="1" colspan="1">0.16±0.0</td><td rowspan="1" colspan="1">0.15</td><td rowspan="1" colspan="1">0.15</td><td rowspan="1" colspan="1">0.16</td><td rowspan="1" colspan="1">0.15–0.16</td><td rowspan="1" colspan="1">0.16±0.01</td></tr><tr><td rowspan="1" colspan="1"><abbrev xmlns:xlink="http://www.w3.org/1999/xlink" xlink:title="head length" id="ABBRID0EBZAI" xlink:type="simple">HL</abbrev>/<abbrev xmlns:xlink="http://www.w3.org/1999/xlink" xlink:title="maximum head width" id="ABBRID0EFZAI" xlink:type="simple">HW</abbrev></td><td rowspan="1" colspan="1">0.92</td><td rowspan="1" colspan="1">0.9</td><td rowspan="1" colspan="1">0.88</td><td rowspan="1" colspan="1">0.88–0.92</td><td rowspan="1" colspan="1">0.9±0.02</td><td rowspan="1" colspan="1">0.90</td><td rowspan="1" colspan="1">0.90</td><td rowspan="1" colspan="1">0.96</td><td rowspan="1" colspan="1">0.9–0.96</td><td rowspan="1" colspan="1">0.92±0.03</td></tr><tr><td rowspan="1" colspan="1"><abbrev xmlns:xlink="http://www.w3.org/1999/xlink" xlink:title="eye diameter" id="ABBRID0EL1AI" xlink:type="simple">ED</abbrev>/<abbrev xmlns:xlink="http://www.w3.org/1999/xlink" xlink:title="rostral length" id="ABBRID0EP1AI" xlink:type="simple">RL</abbrev></td><td rowspan="1" colspan="1">0.74</td><td rowspan="1" colspan="1">0.75</td><td rowspan="1" colspan="1">0.81</td><td rowspan="1" colspan="1">0.74–0.81</td><td rowspan="1" colspan="1">0.77±0.04</td><td rowspan="1" colspan="1">0.79</td><td rowspan="1" colspan="1">0.69</td><td rowspan="1" colspan="1">0.79</td><td rowspan="1" colspan="1">0.69–0.79</td><td rowspan="1" colspan="1">0.75±0.06</td></tr><tr><td rowspan="1" colspan="1"><abbrev xmlns:xlink="http://www.w3.org/1999/xlink" xlink:title="distance from anterior margin of tympanum to posterior corner of orbit" id="ABBRID0EV2AI" xlink:type="simple">TYE</abbrev>/<abbrev xmlns:xlink="http://www.w3.org/1999/xlink" xlink:title="tympanum diameter" id="ABBRID0EZ2AI" xlink:type="simple">TD</abbrev></td><td rowspan="1" colspan="1">1.2</td><td rowspan="1" colspan="1">1.14</td><td rowspan="1" colspan="1">1.02</td><td rowspan="1" colspan="1">1.02–1.20</td><td rowspan="1" colspan="1">1.11±0.16</td><td rowspan="1" colspan="1">1.13</td><td rowspan="1" colspan="1">1.09</td><td rowspan="1" colspan="1">1.38</td><td rowspan="1" colspan="1">1.09–1.38</td><td rowspan="1" colspan="1">1.2±0.16</td></tr><tr><td rowspan="1" colspan="1"><abbrev xmlns:xlink="http://www.w3.org/1999/xlink" xlink:title="eye diameter" id="ABBRID0E63AI" xlink:type="simple">ED</abbrev>/<abbrev xmlns:xlink="http://www.w3.org/1999/xlink" xlink:title="tympanum diameter" id="ABBRID0ED4AI" xlink:type="simple">TD</abbrev></td><td rowspan="1" colspan="1">0.42</td><td rowspan="1" colspan="1">0.46</td><td rowspan="1" colspan="1">0.44</td><td rowspan="1" colspan="1">0.42–0.46</td><td rowspan="1" colspan="1">0.44±0.02</td><td rowspan="1" colspan="1">0.49</td><td rowspan="1" colspan="1">0.4</td><td rowspan="1" colspan="1">0.58</td><td rowspan="1" colspan="1">0.4–0.58</td><td rowspan="1" colspan="1">0.49±0.01</td></tr><tr><td rowspan="1" colspan="1"><abbrev xmlns:xlink="http://www.w3.org/1999/xlink" xlink:title="tibia length" id="ABBRID0EJ5AI" xlink:type="simple">TbL</abbrev>/<abbrev xmlns:xlink="http://www.w3.org/1999/xlink" xlink:title="snout–vent length" id="ABBRID0EN5AI" xlink:type="simple">SVL</abbrev></td><td rowspan="1" colspan="1">0.59</td><td rowspan="1" colspan="1">0.61</td><td rowspan="1" colspan="1">0.57</td><td rowspan="1" colspan="1">0.57–0.61</td><td rowspan="1" colspan="1">0.59±0.02</td><td rowspan="1" colspan="1">0.58</td><td rowspan="1" colspan="1">0.58</td><td rowspan="1" colspan="1">0.59</td><td rowspan="1" colspan="1">0.58–0.59</td><td rowspan="1" colspan="1">0.59±0</td></tr><tr><td rowspan="1" colspan="1"><abbrev xmlns:xlink="http://www.w3.org/1999/xlink" xlink:title="tibia length" id="ABBRID0ET6AI" xlink:type="simple">TbL</abbrev>/<abbrev xmlns:xlink="http://www.w3.org/1999/xlink" xlink:title="maximum tibia width" id="ABBRID0EX6AI" xlink:type="simple">TbW</abbrev></td><td rowspan="1" colspan="1">3.43</td><td rowspan="1" colspan="1">3.09</td><td rowspan="1" colspan="1">3.12</td><td rowspan="1" colspan="1">3.09–3.43</td><td rowspan="1" colspan="1">3.21±0.19</td><td rowspan="1" colspan="1">3.30</td><td rowspan="1" colspan="1">3.30</td><td rowspan="1" colspan="1">3.97</td><td rowspan="1" colspan="1">3.3–3.97</td><td rowspan="1" colspan="1">3.53±0.38</td></tr><tr><td rowspan="1" colspan="11">
                      <bold>
                        <italic>
                          <tp:taxon-name><tp:taxon-name-part taxon-name-part-type="genus" reg="Quasipaa">Q.</tp:taxon-name-part><tp:taxon-name-part taxon-name-part-type="species" reg="boulengeri">boulengeri</tp:taxon-name-part></tp:taxon-name>
                        </italic>
                      </bold>
                    </td></tr><tr><td rowspan="1" colspan="1">
                      <bold>Specimen ID</bold>
                    </td><td rowspan="1" colspan="1">
                      <bold><abbrev xmlns:xlink="http://www.w3.org/1999/xlink" content-type="institution" xlink:title="Institute of Ecology and Biological Resources" id="ABBRID0EXBBI" xlink:type="simple">IEBR</abbrev> A.5007</bold>
                    </td><td rowspan="1" colspan="1">
                      <bold><abbrev xmlns:xlink="http://www.w3.org/1999/xlink" content-type="institution" xlink:title="Institute of Ecology and Biological Resources" id="ABBRID0ECCBI" xlink:type="simple">IEBR</abbrev> A.5008</bold>
                    </td><td rowspan="1" colspan="1">
                      <bold><abbrev xmlns:xlink="http://www.w3.org/1999/xlink" content-type="institution" xlink:title="Institute of Ecology and Biological Resources" id="ABBRID0ENCBI" xlink:type="simple">IEBR</abbrev> A.5009</bold>
                    </td><td rowspan="1" colspan="1">
                      <bold><abbrev xmlns:xlink="http://www.w3.org/1999/xlink" content-type="institution" xlink:title="Institute of Ecology and Biological Resources" id="ABBRID0EYCBI" xlink:type="simple">IEBR</abbrev> A.50109</bold>
                    </td><td rowspan="1" colspan="1">
                      <bold><abbrev xmlns:xlink="http://www.w3.org/1999/xlink" content-type="institution" xlink:title="Institute of Ecology and Biological Resources" id="ABBRID0EDDBI" xlink:type="simple">IEBR</abbrev> A.5011</bold>
                    </td><td rowspan="1" colspan="1">
                      <bold><abbrev xmlns:xlink="http://www.w3.org/1999/xlink" content-type="institution" xlink:title="Institute of Ecology and Biological Resources" id="ABBRID0EODBI" xlink:type="simple">IEBR</abbrev> A.5012</bold>
                    </td><td rowspan="1" colspan="2">
                      <bold>Min–Max (<italic>n</italic> = 6)</bold>
                    </td><td rowspan="1" colspan="2"><bold>Mean</bold>±<bold><abbrev xmlns:xlink="http://www.w3.org/1999/xlink" xlink:title="standard deviation" id="ABBRID0EEEBI" xlink:type="simple">SD</abbrev> (<italic>n</italic> = 6)</bold></td></tr><tr><td rowspan="1" colspan="1">Sex</td><td rowspan="1" colspan="1">♂</td><td rowspan="1" colspan="1">♂</td><td rowspan="1" colspan="1">♂</td><td rowspan="1" colspan="1">♂</td><td rowspan="1" colspan="1">♂</td><td rowspan="1" colspan="1">♂</td><td rowspan="2" colspan="4"/></tr><tr><td rowspan="1" colspan="1">Type status</td><td rowspan="1" colspan="6"/></tr><tr><td rowspan="1" colspan="1">
                      <abbrev xmlns:xlink="http://www.w3.org/1999/xlink" xlink:title="snout–vent length" id="ABBRID0EPFBI" xlink:type="simple">SVL</abbrev>
                    </td><td rowspan="1" colspan="1">100.7</td><td rowspan="1" colspan="1">96.8</td><td rowspan="1" colspan="1">99.2</td><td rowspan="1" colspan="1">101.7</td><td rowspan="1" colspan="1">87.8</td><td rowspan="1" colspan="1">92.6</td><td rowspan="1" colspan="2">87.8–101.7</td><td rowspan="1" colspan="2">96.5±5.3</td></tr><tr><td rowspan="1" colspan="1">
                      <abbrev xmlns:xlink="http://www.w3.org/1999/xlink" xlink:title="head length" id="ABBRID0EQGBI" xlink:type="simple">HL</abbrev>
                    </td><td rowspan="1" colspan="1">37.3</td><td rowspan="1" colspan="1">37.5</td><td rowspan="1" colspan="1">39.8</td><td rowspan="1" colspan="1">39.2</td><td rowspan="1" colspan="1">35.8</td><td rowspan="1" colspan="1">36.3</td><td rowspan="1" colspan="2">35.8–39.8</td><td rowspan="1" colspan="2">37.6±1.6</td></tr><tr><td rowspan="1" colspan="1">
                      <abbrev xmlns:xlink="http://www.w3.org/1999/xlink" xlink:title="maximum head width" id="ABBRID0ERHBI" xlink:type="simple">HW</abbrev>
                    </td><td rowspan="1" colspan="1">42.0</td><td rowspan="1" colspan="1">43.1</td><td rowspan="1" colspan="1">45.3</td><td rowspan="1" colspan="1">44.8</td><td rowspan="1" colspan="1">40.1</td><td rowspan="1" colspan="1">40.9</td><td rowspan="1" colspan="2">40.1–45.3</td><td rowspan="1" colspan="2">42.7±2.1</td></tr><tr><td rowspan="1" colspan="1">
                      <abbrev xmlns:xlink="http://www.w3.org/1999/xlink" xlink:title="posterior margin of mandible to nostril" id="ABBRID0ESIBI" xlink:type="simple">MN</abbrev>
                    </td><td rowspan="1" colspan="1">31.6</td><td rowspan="1" colspan="1">31.7</td><td rowspan="1" colspan="1">34.5</td><td rowspan="1" colspan="1">34.4</td><td rowspan="1" colspan="1">30.2</td><td rowspan="1" colspan="1">31.0</td><td rowspan="1" colspan="2">30.2–34.5</td><td rowspan="1" colspan="2">32.2±1.8</td></tr><tr><td rowspan="1" colspan="1">
                      <abbrev xmlns:xlink="http://www.w3.org/1999/xlink" xlink:title="posterior margin of mandible to anterior margin of orbit" id="ABBRID0ETJBI" xlink:type="simple">MFE</abbrev>
                    </td><td rowspan="1" colspan="1">26.1</td><td rowspan="1" colspan="1">25.9</td><td rowspan="1" colspan="1">27.9</td><td rowspan="1" colspan="1">28.8</td><td rowspan="1" colspan="1">24.7</td><td rowspan="1" colspan="1">25.8</td><td rowspan="1" colspan="2">24.7–28.8</td><td rowspan="1" colspan="2">26.5±1.5</td></tr><tr><td rowspan="1" colspan="1">
                      <abbrev xmlns:xlink="http://www.w3.org/1999/xlink" xlink:title="posterior margin of mandible to posterior margin of eye" id="ABBRID0EUKBI" xlink:type="simple">MBE</abbrev>
                    </td><td rowspan="1" colspan="1">17.4</td><td rowspan="1" colspan="1">16.4</td><td rowspan="1" colspan="1">17.7</td><td rowspan="1" colspan="1">19.5</td><td rowspan="1" colspan="1">15.5</td><td rowspan="1" colspan="1">15.6</td><td rowspan="1" colspan="2">15.5–19.5</td><td rowspan="1" colspan="2">17±1.5</td></tr><tr><td rowspan="1" colspan="1">
                      <abbrev xmlns:xlink="http://www.w3.org/1999/xlink" xlink:title="rostral length" id="ABBRID0EVLBI" xlink:type="simple">RL</abbrev>
                    </td><td rowspan="1" colspan="1">14.9</td><td rowspan="1" colspan="1">14.3</td><td rowspan="1" colspan="1">15.7</td><td rowspan="1" colspan="1">14.6</td><td rowspan="1" colspan="1">13.9</td><td rowspan="1" colspan="1">14.7</td><td rowspan="1" colspan="2">13.9–15.7</td><td rowspan="1" colspan="2">14.7±0.6</td></tr><tr><td rowspan="1" colspan="1">
                      <abbrev xmlns:xlink="http://www.w3.org/1999/xlink" xlink:title="eye diameter" id="ABBRID0EWMBI" xlink:type="simple">ED</abbrev>
                    </td><td rowspan="1" colspan="1">10.2</td><td rowspan="1" colspan="1">10.0</td><td rowspan="1" colspan="1">12.4</td><td rowspan="1" colspan="1">10.7</td><td rowspan="1" colspan="1">10.2</td><td rowspan="1" colspan="1">10.4</td><td rowspan="1" colspan="2">10–12.4</td><td rowspan="1" colspan="2">10.6±0.9</td></tr><tr><td rowspan="1" colspan="1">
                      <abbrev xmlns:xlink="http://www.w3.org/1999/xlink" xlink:title="maximum width of upper eyelid" id="ABBRID0EXNBI" xlink:type="simple">UEW</abbrev>
                    </td><td rowspan="1" colspan="1">8.3</td><td rowspan="1" colspan="1">7.4</td><td rowspan="1" colspan="1">8.0</td><td rowspan="1" colspan="1">7.9</td><td rowspan="1" colspan="1">7.3</td><td rowspan="1" colspan="1">6.5</td><td rowspan="1" colspan="2">6.5–8.3</td><td rowspan="1" colspan="2">7.6±0.7</td></tr><tr><td rowspan="1" colspan="1">
                      <abbrev xmlns:xlink="http://www.w3.org/1999/xlink" xlink:title="internarial distance" id="ABBRID0EYOBI" xlink:type="simple">IND</abbrev>
                    </td><td rowspan="1" colspan="1">8.3</td><td rowspan="1" colspan="1">7.9</td><td rowspan="1" colspan="1">9.3</td><td rowspan="1" colspan="1">8.2</td><td rowspan="1" colspan="1">8.3</td><td rowspan="1" colspan="1">8.0</td><td rowspan="1" colspan="2">7.9–9.3</td><td rowspan="1" colspan="2">8.3±0.5</td></tr><tr><td rowspan="1" colspan="1">
                      <abbrev xmlns:xlink="http://www.w3.org/1999/xlink" xlink:title="interorbital distance" id="ABBRID0EZPBI" xlink:type="simple">IOD</abbrev>
                    </td><td rowspan="1" colspan="1">6.6</td><td rowspan="1" colspan="1">5.9</td><td rowspan="1" colspan="1">8.4</td><td rowspan="1" colspan="1">8.2</td><td rowspan="1" colspan="1">5.5</td><td rowspan="1" colspan="1">7.5</td><td rowspan="1" colspan="2">5.5–8.4</td><td rowspan="1" colspan="2">7±1.2</td></tr><tr><td rowspan="1" colspan="1">
                      <abbrev xmlns:xlink="http://www.w3.org/1999/xlink" xlink:title="distance between anterior margins of orbits" id="ABBRID0E1QBI" xlink:type="simple">DAE</abbrev>
                    </td><td rowspan="1" colspan="1">14.7</td><td rowspan="1" colspan="1">14.3</td><td rowspan="1" colspan="1">15.8</td><td rowspan="1" colspan="1">15.6</td><td rowspan="1" colspan="1">13.0</td><td rowspan="1" colspan="1">13.5</td><td rowspan="1" colspan="2">13–15.8</td><td rowspan="1" colspan="2">14.5±1.1</td></tr><tr><td rowspan="1" colspan="1">
                      <abbrev xmlns:xlink="http://www.w3.org/1999/xlink" xlink:title="distance between posterior margins of orbits" id="ABBRID0E2RBI" xlink:type="simple">DPE</abbrev>
                    </td><td rowspan="1" colspan="1">26.1</td><td rowspan="1" colspan="1">25.4</td><td rowspan="1" colspan="1">29.6</td><td rowspan="1" colspan="1">28.4</td><td rowspan="1" colspan="1">24.3</td><td rowspan="1" colspan="1">26.0</td><td rowspan="1" colspan="2">24.3–29.6</td><td rowspan="1" colspan="2">26.6±2</td></tr><tr><td rowspan="1" colspan="1">
                      <abbrev xmlns:xlink="http://www.w3.org/1999/xlink" xlink:title="distance from nostril to tip of snout" id="ABBRID0E3SBI" xlink:type="simple">NS</abbrev>
                    </td><td rowspan="1" colspan="1">9.1</td><td rowspan="1" colspan="1">7.0</td><td rowspan="1" colspan="1">7.7</td><td rowspan="1" colspan="1">7.4</td><td rowspan="1" colspan="1">7.7</td><td rowspan="1" colspan="1">7.8</td><td rowspan="1" colspan="2">7–9.1</td><td rowspan="1" colspan="2">7.8±0.7</td></tr><tr><td rowspan="1" colspan="11">
                      <bold>
                        <italic>
                          <tp:taxon-name><tp:taxon-name-part taxon-name-part-type="genus" reg="Quasipaa">Q.</tp:taxon-name-part><tp:taxon-name-part taxon-name-part-type="species" reg="boulengeri">boulengeri</tp:taxon-name-part></tp:taxon-name>
                        </italic>
                      </bold>
                    </td></tr><tr><td rowspan="1" colspan="1">
                      <bold>Specimen ID</bold>
                    </td><td rowspan="1" colspan="1">
                      <bold><abbrev xmlns:xlink="http://www.w3.org/1999/xlink" content-type="institution" xlink:title="Institute of Ecology and Biological Resources" id="ABBRID0EXUBI" xlink:type="simple">IEBR</abbrev> A.5007</bold>
                    </td><td rowspan="1" colspan="1">
                      <bold><abbrev xmlns:xlink="http://www.w3.org/1999/xlink" content-type="institution" xlink:title="Institute of Ecology and Biological Resources" id="ABBRID0ECVBI" xlink:type="simple">IEBR</abbrev> A.5008</bold>
                    </td><td rowspan="1" colspan="1">
                      <bold><abbrev xmlns:xlink="http://www.w3.org/1999/xlink" content-type="institution" xlink:title="Institute of Ecology and Biological Resources" id="ABBRID0ENVBI" xlink:type="simple">IEBR</abbrev> A.5009</bold>
                    </td><td rowspan="1" colspan="1">
                      <bold><abbrev xmlns:xlink="http://www.w3.org/1999/xlink" content-type="institution" xlink:title="Institute of Ecology and Biological Resources" id="ABBRID0EYVBI" xlink:type="simple">IEBR</abbrev> A.50109</bold>
                    </td><td rowspan="1" colspan="1">
                      <bold><abbrev xmlns:xlink="http://www.w3.org/1999/xlink" content-type="institution" xlink:title="Institute of Ecology and Biological Resources" id="ABBRID0EDWBI" xlink:type="simple">IEBR</abbrev> A.5011</bold>
                    </td><td rowspan="1" colspan="1">
                      <bold><abbrev xmlns:xlink="http://www.w3.org/1999/xlink" content-type="institution" xlink:title="Institute of Ecology and Biological Resources" id="ABBRID0EOWBI" xlink:type="simple">IEBR</abbrev> A.5012</bold>
                    </td><td rowspan="1" colspan="2">
                      <bold>Min–Max (<italic>n</italic> = 6)</bold>
                    </td><td rowspan="1" colspan="2"><bold>Mean</bold>±<bold><abbrev xmlns:xlink="http://www.w3.org/1999/xlink" xlink:title="standard deviation" id="ABBRID0EEXBI" xlink:type="simple">SD</abbrev> (<italic>n</italic> = 6)</bold></td></tr><tr><td rowspan="1" colspan="1">
                      <abbrev xmlns:xlink="http://www.w3.org/1999/xlink" xlink:title="distance from anterior corner of orbit to nostril" id="ABBRID0EPXBI" xlink:type="simple">EN</abbrev>
                    </td><td rowspan="1" colspan="1">6.3</td><td rowspan="1" colspan="1">6.7</td><td rowspan="1" colspan="1">8.2</td><td rowspan="1" colspan="1">7.3</td><td rowspan="1" colspan="1">5.8</td><td rowspan="1" colspan="1">6.5</td><td rowspan="1" colspan="2">5.8–8.2</td><td rowspan="1" colspan="2">6.8±0.8</td></tr><tr><td rowspan="1" colspan="1">
                      <abbrev xmlns:xlink="http://www.w3.org/1999/xlink" xlink:title="tympanum diameter" id="ABBRID0EQYBI" xlink:type="simple">TD</abbrev>
                    </td><td rowspan="1" colspan="1">6.5</td><td rowspan="1" colspan="1">6.0</td><td rowspan="1" colspan="1">6.7</td><td rowspan="1" colspan="1">6.3</td><td rowspan="1" colspan="1">6.1</td><td rowspan="1" colspan="1">5.7</td><td rowspan="1" colspan="2">5.7–6.7</td><td rowspan="1" colspan="2">6.2±0.4</td></tr><tr><td rowspan="1" colspan="1">
                      <abbrev xmlns:xlink="http://www.w3.org/1999/xlink" xlink:title="distance from anterior margin of tympanum to posterior corner of orbit" id="ABBRID0ERZBI" xlink:type="simple">TYE</abbrev>
                    </td><td rowspan="1" colspan="1">5.6</td><td rowspan="1" colspan="1">5.6</td><td rowspan="1" colspan="1">7.1</td><td rowspan="1" colspan="1">6.2</td><td rowspan="1" colspan="1">5.0</td><td rowspan="1" colspan="1">6.2</td><td rowspan="1" colspan="2">5–7.1</td><td rowspan="1" colspan="2">5.9±0.7</td></tr><tr><td rowspan="1" colspan="1">
                      <abbrev xmlns:xlink="http://www.w3.org/1999/xlink" xlink:title="upper arm length" id="ABBRID0ES1BI" xlink:type="simple">UAL</abbrev>
                    </td><td rowspan="1" colspan="1">20.0</td><td rowspan="1" colspan="1">19.3</td><td rowspan="1" colspan="1">21.0</td><td rowspan="1" colspan="1">20.0</td><td rowspan="1" colspan="1">15.4</td><td rowspan="1" colspan="1">15.7</td><td rowspan="1" colspan="2">15.4–21</td><td rowspan="1" colspan="2">18.6±2.4</td></tr><tr><td rowspan="1" colspan="1">
                      <abbrev xmlns:xlink="http://www.w3.org/1999/xlink" xlink:title="forearm length" id="ABBRID0ET2BI" xlink:type="simple">FAL</abbrev>
                    </td><td rowspan="1" colspan="1">46.0</td><td rowspan="1" colspan="1">49.6</td><td rowspan="1" colspan="1">51.9</td><td rowspan="1" colspan="1">52.8</td><td rowspan="1" colspan="1">46.5</td><td rowspan="1" colspan="1">45.7</td><td rowspan="1" colspan="2">45.7–52.8</td><td rowspan="1" colspan="2">48.7±3.1</td></tr><tr><td rowspan="1" colspan="1">
                      <abbrev xmlns:xlink="http://www.w3.org/1999/xlink" xlink:title="femur length" id="ABBRID0EU3BI" xlink:type="simple">FeL</abbrev>
                    </td><td rowspan="1" colspan="1">54.1</td><td rowspan="1" colspan="1">50.3</td><td rowspan="1" colspan="1">57.0</td><td rowspan="1" colspan="1">52.3</td><td rowspan="1" colspan="1">48.2</td><td rowspan="1" colspan="1">48.7</td><td rowspan="1" colspan="2">48.2–57</td><td rowspan="1" colspan="2">51.8±3.4</td></tr><tr><td rowspan="1" colspan="1">
                      <abbrev xmlns:xlink="http://www.w3.org/1999/xlink" xlink:title="tibia length" id="ABBRID0EV4BI" xlink:type="simple">TbL</abbrev>
                    </td><td rowspan="1" colspan="1">53.9</td><td rowspan="1" colspan="1">52.6</td><td rowspan="1" colspan="1">56.3</td><td rowspan="1" colspan="1">57.4</td><td rowspan="1" colspan="1">49.7</td><td rowspan="1" colspan="1">52.2</td><td rowspan="1" colspan="2">49.7–57.4</td><td rowspan="1" colspan="2">53.7±2.8</td></tr><tr><td rowspan="1" colspan="1">
                      <abbrev xmlns:xlink="http://www.w3.org/1999/xlink" xlink:title="maximum tibia width" id="ABBRID0EW5BI" xlink:type="simple">TbW</abbrev>
                    </td><td rowspan="1" colspan="1">16.8</td><td rowspan="1" colspan="1">17.7</td><td rowspan="1" colspan="1">17.7</td><td rowspan="1" colspan="1">19.0</td><td rowspan="1" colspan="1">16.5</td><td rowspan="1" colspan="1">17.3</td><td rowspan="1" colspan="2">16.5–19</td><td rowspan="1" colspan="2">17.5±0.9</td></tr><tr><td rowspan="1" colspan="1">
                      <abbrev xmlns:xlink="http://www.w3.org/1999/xlink" xlink:title="foot length" id="ABBRID0EX6BI" xlink:type="simple">FoL</abbrev>
                    </td><td rowspan="1" colspan="1">72.5</td><td rowspan="1" colspan="1">72.3</td><td rowspan="1" colspan="1">77.3</td><td rowspan="1" colspan="1">78.6</td><td rowspan="1" colspan="1">67.8</td><td rowspan="1" colspan="1">68.7</td><td rowspan="1" colspan="2">67.8–78.6</td><td rowspan="1" colspan="2">72.9±4.4</td></tr><tr><td rowspan="1" colspan="1">
                      <abbrev xmlns:xlink="http://www.w3.org/1999/xlink" xlink:title="inner metatarsal tubercle length" id="ABBRID0EYACI" xlink:type="simple">IMT</abbrev>
                    </td><td rowspan="1" colspan="1">8.1</td><td rowspan="1" colspan="1">8.1</td><td rowspan="1" colspan="1">7.4</td><td rowspan="1" colspan="1">8.8</td><td rowspan="1" colspan="1">7.7</td><td rowspan="1" colspan="1">8.0</td><td rowspan="1" colspan="2">7.4–8.8</td><td rowspan="1" colspan="2">8±0.5</td></tr><tr><td rowspan="1" colspan="1"><abbrev xmlns:xlink="http://www.w3.org/1999/xlink" xlink:title="head length" id="ABBRID0EZBCI" xlink:type="simple">HL</abbrev>/<abbrev xmlns:xlink="http://www.w3.org/1999/xlink" xlink:title="snout–vent length" id="ABBRID0E4BCI" xlink:type="simple">SVL</abbrev></td><td rowspan="1" colspan="1">0.37</td><td rowspan="1" colspan="1">0.39</td><td rowspan="1" colspan="1">0.40</td><td rowspan="1" colspan="1">0.39</td><td rowspan="1" colspan="1">0.41</td><td rowspan="1" colspan="1">0.39</td><td rowspan="1" colspan="2">0.37–0.41</td><td rowspan="1" colspan="2">0.4±0</td></tr><tr><td rowspan="1" colspan="1"><abbrev xmlns:xlink="http://www.w3.org/1999/xlink" xlink:title="maximum head width" id="ABBRID0E4CCI" xlink:type="simple">HW</abbrev>/<abbrev xmlns:xlink="http://www.w3.org/1999/xlink" xlink:title="snout–vent length" id="ABBRID0EBDCI" xlink:type="simple">SVL</abbrev></td><td rowspan="1" colspan="1">0.42</td><td rowspan="1" colspan="1">0.45</td><td rowspan="1" colspan="1">0.46</td><td rowspan="1" colspan="1">0.44</td><td rowspan="1" colspan="1">0.46</td><td rowspan="1" colspan="1">0.44</td><td rowspan="1" colspan="2">0.42–0.46</td><td rowspan="1" colspan="2">0.4±0</td></tr><tr><td rowspan="1" colspan="1"><abbrev xmlns:xlink="http://www.w3.org/1999/xlink" xlink:title="rostral length" id="ABBRID0EBECI" xlink:type="simple">RL</abbrev>/<abbrev xmlns:xlink="http://www.w3.org/1999/xlink" xlink:title="snout–vent length" id="ABBRID0EFECI" xlink:type="simple">SVL</abbrev></td><td rowspan="1" colspan="1">0.15</td><td rowspan="1" colspan="1">0.15</td><td rowspan="1" colspan="1">0.16</td><td rowspan="1" colspan="1">0.14</td><td rowspan="1" colspan="1">0.16</td><td rowspan="1" colspan="1">0.16</td><td rowspan="1" colspan="2">0.14–0.16</td><td rowspan="1" colspan="2">0.2±0</td></tr><tr><td rowspan="1" colspan="1"><abbrev xmlns:xlink="http://www.w3.org/1999/xlink" xlink:title="head length" id="ABBRID0EFFCI" xlink:type="simple">HL</abbrev>/<abbrev xmlns:xlink="http://www.w3.org/1999/xlink" xlink:title="maximum head width" id="ABBRID0EJFCI" xlink:type="simple">HW</abbrev></td><td rowspan="1" colspan="1">0.89</td><td rowspan="1" colspan="1">0.87</td><td rowspan="1" colspan="1">0.88</td><td rowspan="1" colspan="1">0.88</td><td rowspan="1" colspan="1">0.89</td><td rowspan="1" colspan="1">0.89</td><td rowspan="1" colspan="2">0.87–0.89</td><td rowspan="1" colspan="2">0.9±0</td></tr><tr><td rowspan="1" colspan="1"><abbrev xmlns:xlink="http://www.w3.org/1999/xlink" xlink:title="eye diameter" id="ABBRID0EJGCI" xlink:type="simple">ED</abbrev>/<abbrev xmlns:xlink="http://www.w3.org/1999/xlink" xlink:title="rostral length" id="ABBRID0ENGCI" xlink:type="simple">RL</abbrev></td><td rowspan="1" colspan="1">0.69</td><td rowspan="1" colspan="1">0.70</td><td rowspan="1" colspan="1">0.79</td><td rowspan="1" colspan="1">0.73</td><td rowspan="1" colspan="1">0.73</td><td rowspan="1" colspan="1">0.71</td><td rowspan="1" colspan="2">0.69–0.79</td><td rowspan="1" colspan="2">0.7±0</td></tr><tr><td rowspan="1" colspan="1"><abbrev xmlns:xlink="http://www.w3.org/1999/xlink" xlink:title="distance from anterior margin of tympanum to posterior corner of orbit" id="ABBRID0ENHCI" xlink:type="simple">TYE</abbrev>/<abbrev xmlns:xlink="http://www.w3.org/1999/xlink" xlink:title="tympanum diameter" id="ABBRID0ERHCI" xlink:type="simple">TD</abbrev></td><td rowspan="1" colspan="1">0.86</td><td rowspan="1" colspan="1">0.93</td><td rowspan="1" colspan="1">1.05</td><td rowspan="1" colspan="1">0.98</td><td rowspan="1" colspan="1">0.82</td><td rowspan="1" colspan="1">1.09</td><td rowspan="1" colspan="2">0.82–1.09</td><td rowspan="1" colspan="2">1±0.1</td></tr><tr><td rowspan="1" colspan="1"><abbrev xmlns:xlink="http://www.w3.org/1999/xlink" xlink:title="eye diameter" id="ABBRID0ERICI" xlink:type="simple">ED</abbrev>/<abbrev xmlns:xlink="http://www.w3.org/1999/xlink" xlink:title="tympanum diameter" id="ABBRID0EVICI" xlink:type="simple">TD</abbrev></td><td rowspan="1" colspan="1">0.64</td><td rowspan="1" colspan="1">0.60</td><td rowspan="1" colspan="1">0.55</td><td rowspan="1" colspan="1">0.59</td><td rowspan="1" colspan="1">0.60</td><td rowspan="1" colspan="1">0.55</td><td rowspan="1" colspan="2">0.55–0.64</td><td rowspan="1" colspan="2">0.59±0</td></tr><tr><td rowspan="1" colspan="1"><abbrev xmlns:xlink="http://www.w3.org/1999/xlink" xlink:title="tibia length" id="ABBRID0EVJCI" xlink:type="simple">TbL</abbrev>/<abbrev xmlns:xlink="http://www.w3.org/1999/xlink" xlink:title="snout–vent length" id="ABBRID0EZJCI" xlink:type="simple">SVL</abbrev></td><td rowspan="1" colspan="1">0.54</td><td rowspan="1" colspan="1">0.54</td><td rowspan="1" colspan="1">0.57</td><td rowspan="1" colspan="1">0.56</td><td rowspan="1" colspan="1">0.57</td><td rowspan="1" colspan="1">0.56</td><td rowspan="1" colspan="2">0.54–0.57</td><td rowspan="1" colspan="2">0.6±0</td></tr><tr><td rowspan="1" colspan="1"><abbrev xmlns:xlink="http://www.w3.org/1999/xlink" xlink:title="tibia length" id="ABBRID0EZKCI" xlink:type="simple">TbL</abbrev>/<abbrev xmlns:xlink="http://www.w3.org/1999/xlink" xlink:title="maximum tibia width" id="ABBRID0E4KCI" xlink:type="simple">TbW</abbrev></td><td rowspan="1" colspan="1">3.21</td><td rowspan="1" colspan="1">2.97</td><td rowspan="1" colspan="1">3.18</td><td rowspan="1" colspan="1">3.02</td><td rowspan="1" colspan="1">3.02</td><td rowspan="1" colspan="1">3.01</td><td rowspan="1" colspan="2">2.97–3.21</td><td rowspan="1" colspan="2">3.1±0.1</td></tr><tr><td rowspan="1" colspan="11">
                      <bold>
                        <italic>
                          <tp:taxon-name><tp:taxon-name-part taxon-name-part-type="genus" reg="Quasipaa">Q.</tp:taxon-name-part><tp:taxon-name-part taxon-name-part-type="species" reg="boulengeri">boulengeri</tp:taxon-name-part></tp:taxon-name>
                        </italic>
                      </bold>
                    </td></tr><tr><td rowspan="1" colspan="1">
                      <bold>Specimen ID</bold>
                    </td><td rowspan="1" colspan="1">
                      <bold><abbrev xmlns:xlink="http://www.w3.org/1999/xlink" content-type="institution" xlink:title="Institute of Ecology and Biological Resources" id="ABBRID0EXMCI" xlink:type="simple">IEBR</abbrev> A.5013</bold>
                    </td><td rowspan="1" colspan="1">
                      <bold><abbrev xmlns:xlink="http://www.w3.org/1999/xlink" content-type="institution" xlink:title="Institute of Ecology and Biological Resources" id="ABBRID0ECNCI" xlink:type="simple">IEBR</abbrev> A.5014</bold>
                    </td><td rowspan="1" colspan="1">
                      <bold><abbrev xmlns:xlink="http://www.w3.org/1999/xlink" content-type="institution" xlink:title="Institute of Ecology and Biological Resources" id="ABBRID0ENNCI" xlink:type="simple">IEBR</abbrev> A.5039</bold>
                    </td><td rowspan="1" colspan="1">
                      <bold><abbrev xmlns:xlink="http://www.w3.org/1999/xlink" content-type="institution" xlink:title="Institute of Ecology and Biological Resources" id="ABBRID0EYNCI" xlink:type="simple">IEBR</abbrev> A.5040</bold>
                    </td><td rowspan="1" colspan="1">
                      <bold><abbrev xmlns:xlink="http://www.w3.org/1999/xlink" content-type="institution" xlink:title="Institute of Ecology and Biological Resources" id="ABBRID0EDOCI" xlink:type="simple">IEBR</abbrev> A.5041</bold>
                    </td><td rowspan="1" colspan="2">
                      <bold>Min–Max (<italic>n</italic> = 5)</bold>
                    </td><td rowspan="1" colspan="3"><bold>Mean</bold>±<bold><abbrev xmlns:xlink="http://www.w3.org/1999/xlink" xlink:title="standard deviation" id="ABBRID0EZOCI" xlink:type="simple">SD</abbrev> (<italic>n</italic> = 5)</bold></td></tr><tr><td rowspan="1" colspan="1">Sex</td><td rowspan="1" colspan="1">♀</td><td rowspan="1" colspan="1">♀</td><td rowspan="1" colspan="1">♀</td><td rowspan="1" colspan="1">♀</td><td rowspan="1" colspan="1">♀</td><td rowspan="2" colspan="5"/></tr><tr><td rowspan="1" colspan="1">Type status</td><td rowspan="1" colspan="5"/></tr><tr><td rowspan="1" colspan="1">
                      <abbrev xmlns:xlink="http://www.w3.org/1999/xlink" xlink:title="snout–vent length" id="ABBRID0EBQCI" xlink:type="simple">SVL</abbrev>
                    </td><td rowspan="1" colspan="1">105.5</td><td rowspan="1" colspan="1">95.5</td><td rowspan="1" colspan="1">90.8</td><td rowspan="1" colspan="1">82.5</td><td rowspan="1" colspan="1">91.4</td><td rowspan="1" colspan="2">82.5–105.5</td><td rowspan="1" colspan="3">93.1±8.4</td></tr><tr><td rowspan="1" colspan="1">
                      <abbrev xmlns:xlink="http://www.w3.org/1999/xlink" xlink:title="head length" id="ABBRID0E6QCI" xlink:type="simple">HL</abbrev>
                    </td><td rowspan="1" colspan="1">39.9</td><td rowspan="1" colspan="1">36.4</td><td rowspan="1" colspan="1">34.1</td><td rowspan="1" colspan="1">30.3</td><td rowspan="1" colspan="1">34.9</td><td rowspan="1" colspan="2">30.3–39.9</td><td rowspan="1" colspan="3">35.1±3.5</td></tr><tr><td rowspan="1" colspan="1">
                      <abbrev xmlns:xlink="http://www.w3.org/1999/xlink" xlink:title="maximum head width" id="ABBRID0E4RCI" xlink:type="simple">HW</abbrev>
                    </td><td rowspan="1" colspan="1">44.2</td><td rowspan="1" colspan="1">39.5</td><td rowspan="1" colspan="1">39.4</td><td rowspan="1" colspan="1">39.4</td><td rowspan="1" colspan="1">41.0</td><td rowspan="1" colspan="2">39.4–44.2</td><td rowspan="1" colspan="3">40.7±2.1</td></tr><tr><td rowspan="1" colspan="1">
                      <abbrev xmlns:xlink="http://www.w3.org/1999/xlink" xlink:title="posterior margin of mandible to nostril" id="ABBRID0E2SCI" xlink:type="simple">MN</abbrev>
                    </td><td rowspan="1" colspan="1">32.9</td><td rowspan="1" colspan="1">30.0</td><td rowspan="1" colspan="1">28.1</td><td rowspan="1" colspan="1">25.5</td><td rowspan="1" colspan="1">30.8</td><td rowspan="1" colspan="2">25.5–32.9</td><td rowspan="1" colspan="3">29.5±2.8</td></tr><tr><td rowspan="1" colspan="1">
                      <abbrev xmlns:xlink="http://www.w3.org/1999/xlink" xlink:title="posterior margin of mandible to anterior margin of orbit" id="ABBRID0EZTCI" xlink:type="simple">MFE</abbrev>
                    </td><td rowspan="1" colspan="1">26.7</td><td rowspan="1" colspan="1">24.4</td><td rowspan="1" colspan="1">22.1</td><td rowspan="1" colspan="1">19.8</td><td rowspan="1" colspan="1">25.0</td><td rowspan="1" colspan="2">19.8–26.7</td><td rowspan="1" colspan="3">23.6±2.7</td></tr><tr><td rowspan="1" colspan="1">
                      <abbrev xmlns:xlink="http://www.w3.org/1999/xlink" xlink:title="posterior margin of mandible to posterior margin of eye" id="ABBRID0EXUCI" xlink:type="simple">MBE</abbrev>
                    </td><td rowspan="1" colspan="1">17.6</td><td rowspan="1" colspan="1">13.7</td><td rowspan="1" colspan="1">13.7</td><td rowspan="1" colspan="1">11.9</td><td rowspan="1" colspan="1">16.1</td><td rowspan="1" colspan="2">11.9–17.6</td><td rowspan="1" colspan="3">14.6±2.2</td></tr><tr><td rowspan="1" colspan="1">
                      <abbrev xmlns:xlink="http://www.w3.org/1999/xlink" xlink:title="rostral length" id="ABBRID0EVVCI" xlink:type="simple">RL</abbrev>
                    </td><td rowspan="1" colspan="1">15.7</td><td rowspan="1" colspan="1">13.7</td><td rowspan="1" colspan="1">13.0</td><td rowspan="1" colspan="1">11.4</td><td rowspan="1" colspan="1">12.6</td><td rowspan="1" colspan="2">11.4–15.7</td><td rowspan="1" colspan="3">13.3±1.6</td></tr><tr><td rowspan="1" colspan="1">
                      <abbrev xmlns:xlink="http://www.w3.org/1999/xlink" xlink:title="eye diameter" id="ABBRID0ETWCI" xlink:type="simple">ED</abbrev>
                    </td><td rowspan="1" colspan="1">10.8</td><td rowspan="1" colspan="1">11.4</td><td rowspan="1" colspan="1">9.4</td><td rowspan="1" colspan="1">9.1</td><td rowspan="1" colspan="1">10.6</td><td rowspan="1" colspan="2">9.1–11.4</td><td rowspan="1" colspan="3">10.3±1</td></tr><tr><td rowspan="1" colspan="1">
                      <abbrev xmlns:xlink="http://www.w3.org/1999/xlink" xlink:title="maximum width of upper eyelid" id="ABBRID0ERXCI" xlink:type="simple">UEW</abbrev>
                    </td><td rowspan="1" colspan="1">7.7</td><td rowspan="1" colspan="1">7.3</td><td rowspan="1" colspan="1">7.6</td><td rowspan="1" colspan="1">6.7</td><td rowspan="1" colspan="1">7.9</td><td rowspan="1" colspan="2">6.7–7.9</td><td rowspan="1" colspan="3">7.4±0.5</td></tr><tr><td rowspan="1" colspan="1">
                      <abbrev xmlns:xlink="http://www.w3.org/1999/xlink" xlink:title="internarial distance" id="ABBRID0EPYCI" xlink:type="simple">IND</abbrev>
                    </td><td rowspan="1" colspan="1">9.4</td><td rowspan="1" colspan="1">7.8</td><td rowspan="1" colspan="1">8.0</td><td rowspan="1" colspan="1">7.5</td><td rowspan="1" colspan="1">9.0</td><td rowspan="1" colspan="2">7.5–9.4</td><td rowspan="1" colspan="3">8.3±0.8</td></tr><tr><td rowspan="1" colspan="1">
                      <abbrev xmlns:xlink="http://www.w3.org/1999/xlink" xlink:title="interorbital distance" id="ABBRID0ENZCI" xlink:type="simple">IOD</abbrev>
                    </td><td rowspan="1" colspan="1">8.5</td><td rowspan="1" colspan="1">6.0</td><td rowspan="1" colspan="1">5.9</td><td rowspan="1" colspan="1">6.1</td><td rowspan="1" colspan="1">5.4</td><td rowspan="1" colspan="2">5.4–8.5</td><td rowspan="1" colspan="3">6.4±1.2</td></tr><tr><td rowspan="1" colspan="1">
                      <abbrev xmlns:xlink="http://www.w3.org/1999/xlink" xlink:title="distance between anterior margins of orbits" id="ABBRID0EL1CI" xlink:type="simple">DAE</abbrev>
                    </td><td rowspan="1" colspan="1">15.8</td><td rowspan="1" colspan="1">13.5</td><td rowspan="1" colspan="1">12.8</td><td rowspan="1" colspan="1">13.0</td><td rowspan="1" colspan="1">12.2</td><td rowspan="1" colspan="2">12.2–15.8</td><td rowspan="1" colspan="3">13.4±1.4</td></tr><tr><td rowspan="1" colspan="1">
                      <abbrev xmlns:xlink="http://www.w3.org/1999/xlink" xlink:title="distance between posterior margins of orbits" id="ABBRID0EJ2CI" xlink:type="simple">DPE</abbrev>
                    </td><td rowspan="1" colspan="1">28.6</td><td rowspan="1" colspan="1">24.8</td><td rowspan="1" colspan="1">13.8</td><td rowspan="1" colspan="1">21.9</td><td rowspan="1" colspan="1">9.0</td><td rowspan="1" colspan="2">9–28.6</td><td rowspan="1" colspan="3">19.6±8</td></tr><tr><td rowspan="1" colspan="1">
                      <abbrev xmlns:xlink="http://www.w3.org/1999/xlink" xlink:title="distance from nostril to tip of snout" id="ABBRID0EH3CI" xlink:type="simple">NS</abbrev>
                    </td><td rowspan="1" colspan="1">9.3</td><td rowspan="1" colspan="1">7.3</td><td rowspan="1" colspan="1">7.6</td><td rowspan="1" colspan="1">6.9</td><td rowspan="1" colspan="1">8.2</td><td rowspan="1" colspan="2">6.9–9.3</td><td rowspan="1" colspan="3">7.9±0.9</td></tr><tr><td rowspan="1" colspan="1">
                      <abbrev xmlns:xlink="http://www.w3.org/1999/xlink" xlink:title="distance from anterior corner of orbit to nostril" id="ABBRID0EF4CI" xlink:type="simple">EN</abbrev>
                    </td><td rowspan="1" colspan="1">6.1</td><td rowspan="1" colspan="1">6.6</td><td rowspan="1" colspan="1">5.6</td><td rowspan="1" colspan="1">5.3</td><td rowspan="1" colspan="1">5.8</td><td rowspan="1" colspan="2">5.3–6.6</td><td rowspan="1" colspan="3">5.9±0.5</td></tr><tr><td rowspan="1" colspan="1">
                      <abbrev xmlns:xlink="http://www.w3.org/1999/xlink" xlink:title="tympanum diameter" id="ABBRID0ED5CI" xlink:type="simple">TD</abbrev>
                    </td><td rowspan="1" colspan="1">6.7</td><td rowspan="1" colspan="1">5.4</td><td rowspan="1" colspan="1">5.1</td><td rowspan="1" colspan="1">5.2</td><td rowspan="1" colspan="1">6.1</td><td rowspan="1" colspan="2">5.1–6.7</td><td rowspan="1" colspan="3">5.7±0.7</td></tr><tr><td rowspan="1" colspan="1">
                      <abbrev xmlns:xlink="http://www.w3.org/1999/xlink" xlink:title="distance from anterior margin of tympanum to posterior corner of orbit" id="ABBRID0EB6CI" xlink:type="simple">TYE</abbrev>
                    </td><td rowspan="1" colspan="1">6.6</td><td rowspan="1" colspan="1">4.9</td><td rowspan="1" colspan="1">5.0</td><td rowspan="1" colspan="1">3.8</td><td rowspan="1" colspan="1">5.7</td><td rowspan="1" colspan="2">3.8–6.6</td><td rowspan="1" colspan="3">5.2±1</td></tr><tr><td rowspan="1" colspan="1">
                      <abbrev xmlns:xlink="http://www.w3.org/1999/xlink" xlink:title="upper arm length" id="ABBRID0E66CI" xlink:type="simple">UAL</abbrev>
                    </td><td rowspan="1" colspan="1">16.4</td><td rowspan="1" colspan="1">16.6</td><td rowspan="1" colspan="1">15.3</td><td rowspan="1" colspan="1">11.8</td><td rowspan="1" colspan="1">15.1</td><td rowspan="1" colspan="2">11.8–16.6</td><td rowspan="1" colspan="3">15±1.9</td></tr><tr><td rowspan="1" colspan="1">
                      <abbrev xmlns:xlink="http://www.w3.org/1999/xlink" xlink:title="forearm length" id="ABBRID0E4ADI" xlink:type="simple">FAL</abbrev>
                    </td><td rowspan="1" colspan="1">47.7</td><td rowspan="1" colspan="1">43.0</td><td rowspan="1" colspan="1">40.6</td><td rowspan="1" colspan="1">36.7</td><td rowspan="1" colspan="1">43.7</td><td rowspan="1" colspan="2">36.7–47.7</td><td rowspan="1" colspan="3">42.3±4.1</td></tr><tr><td rowspan="1" colspan="1">
                      <abbrev xmlns:xlink="http://www.w3.org/1999/xlink" xlink:title="femur length" id="ABBRID0E2BDI" xlink:type="simple">FeL</abbrev>
                    </td><td rowspan="1" colspan="1">52.0</td><td rowspan="1" colspan="1">47.7</td><td rowspan="1" colspan="1">46.6</td><td rowspan="1" colspan="1">41.2</td><td rowspan="1" colspan="1">46.6</td><td rowspan="1" colspan="2">41.2–52</td><td rowspan="1" colspan="3">46.8±3.8</td></tr><tr><td rowspan="1" colspan="1">
                      <abbrev xmlns:xlink="http://www.w3.org/1999/xlink" xlink:title="tibia length" id="ABBRID0EZCDI" xlink:type="simple">TbL</abbrev>
                    </td><td rowspan="1" colspan="1">54.0</td><td rowspan="1" colspan="1">50.5</td><td rowspan="1" colspan="1">47.8</td><td rowspan="1" colspan="1">44.2</td><td rowspan="1" colspan="1">49.8</td><td rowspan="1" colspan="2">44.2–54</td><td rowspan="1" colspan="3">49.3±3.6</td></tr><tr><td rowspan="1" colspan="1">
                      <abbrev xmlns:xlink="http://www.w3.org/1999/xlink" xlink:title="maximum tibia width" id="ABBRID0EXDDI" xlink:type="simple">TbW</abbrev>
                    </td><td rowspan="1" colspan="1">18.7</td><td rowspan="1" colspan="1">18.1</td><td rowspan="1" colspan="1">17.8</td><td rowspan="1" colspan="1">14.9</td><td rowspan="1" colspan="1">16.5</td><td rowspan="1" colspan="2">14.9–18.7</td><td rowspan="1" colspan="3">17.2±1.5</td></tr><tr><td rowspan="1" colspan="1">
                      <abbrev xmlns:xlink="http://www.w3.org/1999/xlink" xlink:title="foot length" id="ABBRID0EVEDI" xlink:type="simple">FoL</abbrev>
                    </td><td rowspan="1" colspan="1">74.4</td><td rowspan="1" colspan="1">67.6</td><td rowspan="1" colspan="1">65.4</td><td rowspan="1" colspan="1">60.0</td><td rowspan="1" colspan="1">69.2</td><td rowspan="1" colspan="2">60–74.4</td><td rowspan="1" colspan="3">67.3±5.3</td></tr><tr><td rowspan="1" colspan="1">
                      <abbrev xmlns:xlink="http://www.w3.org/1999/xlink" xlink:title="inner metatarsal tubercle length" id="ABBRID0ETFDI" xlink:type="simple">IMT</abbrev>
                    </td><td rowspan="1" colspan="1">8.1</td><td rowspan="1" colspan="1">6.8</td><td rowspan="1" colspan="1">16.1</td><td rowspan="1" colspan="1">5.5</td><td rowspan="1" colspan="1">7.8</td><td rowspan="1" colspan="2">5.5–16.1</td><td rowspan="1" colspan="3">8.9±4.2</td></tr><tr><td rowspan="1" colspan="1"><abbrev xmlns:xlink="http://www.w3.org/1999/xlink" xlink:title="head length" id="ABBRID0ERGDI" xlink:type="simple">HL</abbrev>/<abbrev xmlns:xlink="http://www.w3.org/1999/xlink" xlink:title="snout–vent length" id="ABBRID0EVGDI" xlink:type="simple">SVL</abbrev></td><td rowspan="1" colspan="1">0.38</td><td rowspan="1" colspan="1">0.38</td><td rowspan="1" colspan="1">0.38</td><td rowspan="1" colspan="1">0.37</td><td rowspan="1" colspan="1">0.38</td><td rowspan="1" colspan="2">0.4–0.4</td><td rowspan="1" colspan="3">0.4±0</td></tr><tr><td rowspan="1" colspan="1"><abbrev xmlns:xlink="http://www.w3.org/1999/xlink" xlink:title="maximum head width" id="ABBRID0ESHDI" xlink:type="simple">HW</abbrev>/<abbrev xmlns:xlink="http://www.w3.org/1999/xlink" xlink:title="snout–vent length" id="ABBRID0EWHDI" xlink:type="simple">SVL</abbrev></td><td rowspan="1" colspan="1">0.42</td><td rowspan="1" colspan="1">0.41</td><td rowspan="1" colspan="1">0.43</td><td rowspan="1" colspan="1">0.48</td><td rowspan="1" colspan="1">0.45</td><td rowspan="1" colspan="2">0.4–0.5</td><td rowspan="1" colspan="3">0.4±0</td></tr><tr><td rowspan="1" colspan="1"><abbrev xmlns:xlink="http://www.w3.org/1999/xlink" xlink:title="rostral length" id="ABBRID0ETIDI" xlink:type="simple">RL</abbrev>/<abbrev xmlns:xlink="http://www.w3.org/1999/xlink" xlink:title="snout–vent length" id="ABBRID0EXIDI" xlink:type="simple">SVL</abbrev></td><td rowspan="1" colspan="1">0.15</td><td rowspan="1" colspan="1">0.14</td><td rowspan="1" colspan="1">0.14</td><td rowspan="1" colspan="1">0.14</td><td rowspan="1" colspan="1">0.14</td><td rowspan="1" colspan="2">0.1–0.1</td><td rowspan="1" colspan="3">0.1±0</td></tr><tr><td rowspan="1" colspan="1"><abbrev xmlns:xlink="http://www.w3.org/1999/xlink" xlink:title="head length" id="ABBRID0EUJDI" xlink:type="simple">HL</abbrev>/<abbrev xmlns:xlink="http://www.w3.org/1999/xlink" xlink:title="maximum head width" id="ABBRID0EYJDI" xlink:type="simple">HW</abbrev></td><td rowspan="1" colspan="1">0.90</td><td rowspan="1" colspan="1">0.92</td><td rowspan="1" colspan="1">0.87</td><td rowspan="1" colspan="1">0.77</td><td rowspan="1" colspan="1">0.85</td><td rowspan="1" colspan="2">0.8–0.9</td><td rowspan="1" colspan="3">0.9±0.1</td></tr><tr><td rowspan="1" colspan="1"><abbrev xmlns:xlink="http://www.w3.org/1999/xlink" xlink:title="eye diameter" id="ABBRID0EVKDI" xlink:type="simple">ED</abbrev>/<abbrev xmlns:xlink="http://www.w3.org/1999/xlink" xlink:title="rostral length" id="ABBRID0EZKDI" xlink:type="simple">RL</abbrev></td><td rowspan="1" colspan="1">0.69</td><td rowspan="1" colspan="1">0.83</td><td rowspan="1" colspan="1">0.72</td><td rowspan="1" colspan="1">0.80</td><td rowspan="1" colspan="1">0.84</td><td rowspan="1" colspan="2">0.7–0.8</td><td rowspan="1" colspan="3">0.8±0.1</td></tr><tr><td rowspan="1" colspan="1"><abbrev xmlns:xlink="http://www.w3.org/1999/xlink" xlink:title="distance from anterior margin of tympanum to posterior corner of orbit" id="ABBRID0EWLDI" xlink:type="simple">TYE</abbrev>/<abbrev xmlns:xlink="http://www.w3.org/1999/xlink" xlink:title="tympanum diameter" id="ABBRID0E1LDI" xlink:type="simple">TD</abbrev></td><td rowspan="1" colspan="1">0.99</td><td rowspan="1" colspan="1">0.92</td><td rowspan="1" colspan="1">0.98</td><td rowspan="1" colspan="1">0.74</td><td rowspan="1" colspan="1">0.94</td><td rowspan="1" colspan="2">0.7–1</td><td rowspan="1" colspan="3">0.9±0.1</td></tr><tr><td rowspan="1" colspan="1"><abbrev xmlns:xlink="http://www.w3.org/1999/xlink" xlink:title="eye diameter" id="ABBRID0EXMDI" xlink:type="simple">ED</abbrev>/<abbrev xmlns:xlink="http://www.w3.org/1999/xlink" xlink:title="tympanum diameter" id="ABBRID0E2MDI" xlink:type="simple">TD</abbrev></td><td rowspan="1" colspan="1">0.62</td><td rowspan="1" colspan="1">0.47</td><td rowspan="1" colspan="1">0.54</td><td rowspan="1" colspan="1">0.57</td><td rowspan="1" colspan="1">0.58</td><td rowspan="1" colspan="2">0.47–0.62</td><td rowspan="1" colspan="3">0.56±0</td></tr><tr><td rowspan="1" colspan="1"><abbrev xmlns:xlink="http://www.w3.org/1999/xlink" xlink:title="tibia length" id="ABBRID0EYNDI" xlink:type="simple">TbL</abbrev>/<abbrev xmlns:xlink="http://www.w3.org/1999/xlink" xlink:title="snout–vent length" id="ABBRID0E3NDI" xlink:type="simple">SVL</abbrev></td><td rowspan="1" colspan="1">0.51</td><td rowspan="1" colspan="1">0.53</td><td rowspan="1" colspan="1">0.53</td><td rowspan="1" colspan="1">0.54</td><td rowspan="1" colspan="1">0.54</td><td rowspan="1" colspan="2">0.5–0.5</td><td rowspan="1" colspan="3">0.5±0</td></tr><tr><td rowspan="1" colspan="1"><abbrev xmlns:xlink="http://www.w3.org/1999/xlink" xlink:title="tibia length" id="ABBRID0EZODI" xlink:type="simple">TbL</abbrev>/<abbrev xmlns:xlink="http://www.w3.org/1999/xlink" xlink:title="maximum tibia width" id="ABBRID0E4ODI" xlink:type="simple">TbW</abbrev></td><td rowspan="1" colspan="1">2.88</td><td rowspan="1" colspan="1">2.79</td><td rowspan="1" colspan="1">2.69</td><td rowspan="1" colspan="1">2.96</td><td rowspan="1" colspan="1">3.02</td><td rowspan="1" colspan="2">2.7–3</td><td rowspan="1" colspan="3">2.9±0.1</td></tr></tbody></table></table-wrap></tp:treatment-sec><tp:treatment-sec sec-type="etymology" id="SECID0EVPDI"><title>Etymology.</title><p>The new species is named in honor of our colleague and friend, Assoc. Prof. Dr. Tao Thien Nguyen from the Institute of Genome Research, Vietnam Academy of Science and Technology, in recognition of his numerous scientific contributions towards a better understanding of the amphibians of Vietnam. We recommend “Tao’s Spiny Frog” as the common English name of the new species and the common name in Vietnamese as “Ếch gai sần tạo”.</p></tp:treatment-sec><tp:treatment-sec sec-type="Ecological notes" id="SECID0E1PDI"><title>Ecological notes.</title><p>Specimens were found between 19:00 and 23:00 in the headwaters of rocky streams (Fig. <xref ref-type="fig" rid="F5">5B</xref>). They were found in the water or on the ground of stream banks at an elevation of above 1,500 m a.s.l. The surrounding habitat was secondary forest of large, medium-sized, and small hardwoods mixed with shrubs and vines (Fig. <xref ref-type="fig" rid="F5">5A</xref>). Air temperatures at the sites ranged from 18.5–22.5 °C and relative humidity was 68–85%. Male advertisement calls and tadpoles of the species have not been recorded during our field surveys. Other amphibian species found at the sites included <italic><tp:taxon-name><tp:taxon-name-part taxon-name-part-type="genus" reg="Leptobrachella">Leptobrachella</tp:taxon-name-part></tp:taxon-name></italic> sp., <italic><tp:taxon-name><tp:taxon-name-part taxon-name-part-type="genus" reg="Limnonectes">Limnonectes</tp:taxon-name-part><tp:taxon-name-part taxon-name-part-type="species" reg="kiziriani">kiziriani</tp:taxon-name-part></tp:taxon-name></italic> Pham, Le, Ngo, Ziegler &amp; Nguyen, 2018, <italic><tp:taxon-name><tp:taxon-name-part taxon-name-part-type="genus" reg="Leptobrachella">L.</tp:taxon-name-part><tp:taxon-name-part taxon-name-part-type="species" reg="poilani">poilani</tp:taxon-name-part></tp:taxon-name></italic> (Bourret, 1942), <italic><tp:taxon-name><tp:taxon-name-part taxon-name-part-type="genus" reg="Amolops">Amolops</tp:taxon-name-part><tp:taxon-name-part taxon-name-part-type="species" reg="spinapectoralis">spinapectoralis</tp:taxon-name-part></tp:taxon-name></italic> Inger, Orlov &amp; Darevsky, 1999, <italic><tp:taxon-name><tp:taxon-name-part taxon-name-part-type="genus" reg="Odorrana">Odorrana</tp:taxon-name-part><tp:taxon-name-part taxon-name-part-type="species" reg="khalam">khalam</tp:taxon-name-part></tp:taxon-name></italic> (Stuart, Orlov &amp; Chan-ard, 2005), <italic><tp:taxon-name><tp:taxon-name-part taxon-name-part-type="genus" reg="Odorrana">O.</tp:taxon-name-part><tp:taxon-name-part taxon-name-part-type="species" reg="morafkai">morafkai</tp:taxon-name-part></tp:taxon-name></italic> (Bain, Lathrop, Murphy, Orlov &amp; Ho, 2003), <tp:taxon-name><tp:taxon-name-part taxon-name-part-type="genus" reg="Kurixalus">Kurixalus</tp:taxon-name-part><tp:taxon-name-part taxon-name-part-type="uncertainty-rank">cf.</tp:taxon-name-part><tp:taxon-name-part taxon-name-part-type="species" reg="banaensis">banaensis</tp:taxon-name-part></tp:taxon-name> (Bourret, 1939), and <italic><tp:taxon-name><tp:taxon-name-part taxon-name-part-type="genus" reg="Rhacophorus">Rhacophorus</tp:taxon-name-part><tp:taxon-name-part taxon-name-part-type="species" reg="annamensis">annamensis</tp:taxon-name-part></tp:taxon-name></italic> (Smith, 1924).</p><fig id="F5" position="float" orientation="portrait"><object-id xmlns:xlink="http://www.w3.org/1999/xlink" content-type="doi" xlink:type="simple">10.3897/zookeys.1124.89282.figure5</object-id><object-id xmlns:xlink="http://www.w3.org/1999/xlink" content-type="arpha" xlink:type="simple">DBB204C9-5E56-5A49-A04A-BE29BCB3526A</object-id><label>Figure 5.</label><caption><p>Habitat of <italic><tp:taxon-name><tp:taxon-name-part taxon-name-part-type="genus" reg="Quasipaa">Quasipaa</tp:taxon-name-part><tp:taxon-name-part taxon-name-part-type="species" reg="taoi">taoi</tp:taxon-name-part></tp:taxon-name></italic> sp. nov. in Ngoc Linh Nature Reserve, Kon Tum Province, Viet Nam <bold>A</bold> evergreen forest <bold>B</bold> microhabitat.</p></caption><graphic xmlns:xlink="http://www.w3.org/1999/xlink" xlink:href="zookeys-1124-023_article-89282__-g005.jpg" position="float" orientation="portrait" xlink:type="simple" id="oo_754678.jpg"><uri content-type="original_file" xlink:type="simple">https://binary.pensoft.net/fig/754678</uri></graphic></fig></tp:treatment-sec><tp:treatment-sec sec-type="distribution" id="SECID0E1TDI"><title>Distribution.</title><p><italic><tp:taxon-name><tp:taxon-name-part taxon-name-part-type="genus" reg="Quasipaa">Quasipaa</tp:taxon-name-part><tp:taxon-name-part taxon-name-part-type="species" reg="taoi">taoi</tp:taxon-name-part></tp:taxon-name></italic> sp. nov. is currently known from Ngoc Linh Mountain of the Central Highlands in Vietnam (Fig. <xref ref-type="fig" rid="F6">6</xref>). Data obtained from GenBank show that this species was also recorded from Xekong Province, Lao PDR (<xref ref-type="bibr" rid="B40">Yan et al. 2021</xref>; see Discussion below).</p><fig id="F6" position="float" orientation="portrait"><object-id xmlns:xlink="http://www.w3.org/1999/xlink" content-type="doi" xlink:type="simple">10.3897/zookeys.1124.89282.figure6</object-id><object-id xmlns:xlink="http://www.w3.org/1999/xlink" content-type="arpha" xlink:type="simple">E5C38585-FC4F-58C8-9199-6C5861015ACE</object-id><label>Figure 6.</label><caption><p>Map showing the type locality (circle) of <italic><tp:taxon-name><tp:taxon-name-part taxon-name-part-type="genus" reg="Quasipaa">Quasipaa</tp:taxon-name-part><tp:taxon-name-part taxon-name-part-type="species" reg="taoi">taoi</tp:taxon-name-part></tp:taxon-name></italic> sp. nov. in Kon Tum Province, Vietnam.</p></caption><graphic xmlns:xlink="http://www.w3.org/1999/xlink" xlink:href="zookeys-1124-023_article-89282__-g006.jpg" position="float" orientation="portrait" xlink:type="simple" id="oo_754679.jpg"><uri content-type="original_file" xlink:type="simple">https://binary.pensoft.net/fig/754679</uri></graphic></fig></tp:treatment-sec><tp:treatment-sec sec-type="comparisons" id="SECID0ELVDI"><title>Comparisons.</title><p>We compared the new species with its congeners. <italic><tp:taxon-name><tp:taxon-name-part taxon-name-part-type="genus" reg="Quasipaa">Quasipaa</tp:taxon-name-part><tp:taxon-name-part taxon-name-part-type="species" reg="taoi">taoi</tp:taxon-name-part></tp:taxon-name></italic> sp. nov. differs from <italic><tp:taxon-name><tp:taxon-name-part taxon-name-part-type="genus" reg="Quasipaa">Q.</tp:taxon-name-part><tp:taxon-name-part taxon-name-part-type="species" reg="boulengeri">boulengeri</tp:taxon-name-part></tp:taxon-name></italic> by having a smaller size, <abbrev xmlns:xlink="http://www.w3.org/1999/xlink" xlink:title="snout–vent length" id="ABBRID0EHWDI" xlink:type="simple">SVL</abbrev> 79.6–84.3 mm, <italic>n</italic> = 3 in males, 64.6–69.9 mm, <italic>n</italic> = 3 in females (vs 87.8–101.7 mm, <italic>n</italic> = 6 in males, 82.5–105.5 mm, <italic>n</italic> = 5 in females), dorsum with thick ridges and round tubercles (vs elongate ridges), males with nuptial spines on all fingers (vs absent on finger IV); males with nuptial spines on throat and ventral surface of arms (vs absent), and the absence of nuptial spines on chest and belly in males (vs present). In the <abbrev xmlns:xlink="http://www.w3.org/1999/xlink" xlink:title="Principal component analysis" id="ABBRID0ETWDI" xlink:type="simple">PCA</abbrev> analysis, the first two principal component axes could separate <italic><tp:taxon-name><tp:taxon-name-part taxon-name-part-type="genus" reg="Quasipaa">Quasipaa</tp:taxon-name-part><tp:taxon-name-part taxon-name-part-type="species" reg="taoi">taoi</tp:taxon-name-part></tp:taxon-name></italic> sp. nov. from <italic><tp:taxon-name><tp:taxon-name-part taxon-name-part-type="genus" reg="Quasipaa">Q.</tp:taxon-name-part><tp:taxon-name-part taxon-name-part-type="species" reg="boulengeri">boulengeri</tp:taxon-name-part></tp:taxon-name></italic> by 24 characters (Fig. <xref ref-type="fig" rid="F7">7</xref>), mainly based on limb and head measurements, namely: <abbrev xmlns:xlink="http://www.w3.org/1999/xlink" xlink:title="snout–vent length" id="ABBRID0ERXDI" xlink:type="simple">SVL</abbrev>, <abbrev xmlns:xlink="http://www.w3.org/1999/xlink" xlink:title="maximum head width" id="ABBRID0EVXDI" xlink:type="simple">HW</abbrev>, <abbrev xmlns:xlink="http://www.w3.org/1999/xlink" xlink:title="head length" id="ABBRID0EZXDI" xlink:type="simple">HL</abbrev>, <abbrev xmlns:xlink="http://www.w3.org/1999/xlink" xlink:title="posterior margin of mandible to nostril" id="ABBRID0E4XDI" xlink:type="simple">MN</abbrev>, <abbrev xmlns:xlink="http://www.w3.org/1999/xlink" xlink:title="posterior margin of mandible to anterior margin of orbit" id="ABBRID0EBYDI" xlink:type="simple">MFE</abbrev>, <abbrev xmlns:xlink="http://www.w3.org/1999/xlink" xlink:title="posterior margin of mandible to posterior margin of eye" id="ABBRID0EFYDI" xlink:type="simple">MBE</abbrev>, <abbrev xmlns:xlink="http://www.w3.org/1999/xlink" xlink:title="rostral length" id="ABBRID0EJYDI" xlink:type="simple">RL</abbrev>, <abbrev xmlns:xlink="http://www.w3.org/1999/xlink" xlink:title="eye diameter" id="ABBRID0ENYDI" xlink:type="simple">ED</abbrev>, <abbrev xmlns:xlink="http://www.w3.org/1999/xlink" xlink:title="maximum width of upper eyelid" id="ABBRID0ERYDI" xlink:type="simple">UEW</abbrev>, <abbrev xmlns:xlink="http://www.w3.org/1999/xlink" xlink:title="internarial distance" id="ABBRID0EVYDI" xlink:type="simple">IND</abbrev>, <abbrev xmlns:xlink="http://www.w3.org/1999/xlink" xlink:title="interorbital distance" id="ABBRID0EZYDI" xlink:type="simple">IOD</abbrev>, <abbrev xmlns:xlink="http://www.w3.org/1999/xlink" xlink:title="distance between anterior margins of orbits" id="ABBRID0E4YDI" xlink:type="simple">DAE</abbrev>, <abbrev xmlns:xlink="http://www.w3.org/1999/xlink" xlink:title="distance between posterior margins of orbits" id="ABBRID0EBZDI" xlink:type="simple">DPE</abbrev>, <abbrev xmlns:xlink="http://www.w3.org/1999/xlink" xlink:title="distance from nostril to tip of snout" id="ABBRID0EFZDI" xlink:type="simple">NS</abbrev>, <abbrev xmlns:xlink="http://www.w3.org/1999/xlink" xlink:title="distance from anterior corner of orbit to nostril" id="ABBRID0EJZDI" xlink:type="simple">EN</abbrev>, <abbrev xmlns:xlink="http://www.w3.org/1999/xlink" xlink:title="tympanum diameter" id="ABBRID0ENZDI" xlink:type="simple">TD</abbrev>, <abbrev xmlns:xlink="http://www.w3.org/1999/xlink" xlink:title="distance from anterior margin of tympanum to posterior corner of orbit" id="ABBRID0ERZDI" xlink:type="simple">TYE</abbrev>, <abbrev xmlns:xlink="http://www.w3.org/1999/xlink" xlink:title="upper arm length" id="ABBRID0EVZDI" xlink:type="simple">UAL</abbrev>, <abbrev xmlns:xlink="http://www.w3.org/1999/xlink" xlink:title="forearm length" id="ABBRID0EZZDI" xlink:type="simple">FAL</abbrev>, <abbrev xmlns:xlink="http://www.w3.org/1999/xlink" xlink:title="femur length" id="ABBRID0E4ZDI" xlink:type="simple">FeL</abbrev>, <abbrev xmlns:xlink="http://www.w3.org/1999/xlink" xlink:title="tibia length" id="ABBRID0EB1DI" xlink:type="simple">TbL</abbrev>, <abbrev xmlns:xlink="http://www.w3.org/1999/xlink" xlink:title="maximum tibia width" id="ABBRID0EF1DI" xlink:type="simple">TbW</abbrev>, <abbrev xmlns:xlink="http://www.w3.org/1999/xlink" xlink:title="foot length" id="ABBRID0EJ1DI" xlink:type="simple">FoL</abbrev>, and <abbrev xmlns:xlink="http://www.w3.org/1999/xlink" xlink:title="inner metatarsal tubercle length" id="ABBRID0EN1DI" xlink:type="simple">IMT</abbrev> (Tables <xref ref-type="table" rid="T3">3</xref>, <xref ref-type="table" rid="T4">4</xref>). In males, the <abbrev xmlns:xlink="http://www.w3.org/1999/xlink" xlink:title="Principal component analysis" id="ABBRID0EZ1DI" xlink:type="simple">PCA</abbrev> extracted three principal component axes with eigenvalues greater than 0.002 and, of these, the first two component axes accounted for 85.50% of the variation (Table <xref ref-type="table" rid="T4">4</xref>). Species with a larger and positive score on PC1 reflected shorter <abbrev xmlns:xlink="http://www.w3.org/1999/xlink" xlink:title="snout–vent length" id="ABBRID0EB2DI" xlink:type="simple">SVL</abbrev> including all traits. The PC2 with positive scores were associated with species having greater measurements of <abbrev xmlns:xlink="http://www.w3.org/1999/xlink" xlink:title="rostral length" id="ABBRID0EF2DI" xlink:type="simple">RL</abbrev>, <abbrev xmlns:xlink="http://www.w3.org/1999/xlink" xlink:title="eye diameter" id="ABBRID0EJ2DI" xlink:type="simple">ED</abbrev>, <abbrev xmlns:xlink="http://www.w3.org/1999/xlink" xlink:title="maximum width of upper eyelid" id="ABBRID0EN2DI" xlink:type="simple">UEW</abbrev>, <abbrev xmlns:xlink="http://www.w3.org/1999/xlink" xlink:title="internarial distance" id="ABBRID0ER2DI" xlink:type="simple">IND</abbrev>, <abbrev xmlns:xlink="http://www.w3.org/1999/xlink" xlink:title="interorbital distance" id="ABBRID0EV2DI" xlink:type="simple">IOD</abbrev>, <abbrev xmlns:xlink="http://www.w3.org/1999/xlink" xlink:title="distance between anterior margins of orbits" id="ABBRID0EZ2DI" xlink:type="simple">DAE</abbrev>, <abbrev xmlns:xlink="http://www.w3.org/1999/xlink" xlink:title="distance between posterior margins of orbits" id="ABBRID0E42DI" xlink:type="simple">DPE</abbrev>, <abbrev xmlns:xlink="http://www.w3.org/1999/xlink" xlink:title="distance from nostril to tip of snout" id="ABBRID0EB3DI" xlink:type="simple">NS</abbrev>, <abbrev xmlns:xlink="http://www.w3.org/1999/xlink" xlink:title="distance from anterior corner of orbit to nostril" id="ABBRID0EF3DI" xlink:type="simple">EN</abbrev>, <abbrev xmlns:xlink="http://www.w3.org/1999/xlink" xlink:title="distance from anterior margin of tympanum to posterior corner of orbit" id="ABBRID0EJ3DI" xlink:type="simple">TYE</abbrev>, <abbrev xmlns:xlink="http://www.w3.org/1999/xlink" xlink:title="upper arm length" id="ABBRID0EN3DI" xlink:type="simple">UAL</abbrev>, <abbrev xmlns:xlink="http://www.w3.org/1999/xlink" xlink:title="femur length" id="ABBRID0ER3DI" xlink:type="simple">FeL</abbrev>, <abbrev xmlns:xlink="http://www.w3.org/1999/xlink" xlink:title="tibia length" id="ABBRID0EV3DI" xlink:type="simple">TbL</abbrev>, and <abbrev xmlns:xlink="http://www.w3.org/1999/xlink" xlink:title="foot length" id="ABBRID0EZ3DI" xlink:type="simple">FoL</abbrev>, while negative scores with species having smaller measurements of <abbrev xmlns:xlink="http://www.w3.org/1999/xlink" xlink:title="snout–vent length" id="ABBRID0E43DI" xlink:type="simple">SVL</abbrev>, <abbrev xmlns:xlink="http://www.w3.org/1999/xlink" xlink:title="maximum head width" id="ABBRID0EB4DI" xlink:type="simple">HW</abbrev>, <abbrev xmlns:xlink="http://www.w3.org/1999/xlink" xlink:title="head length" id="ABBRID0EF4DI" xlink:type="simple">HL</abbrev>, <abbrev xmlns:xlink="http://www.w3.org/1999/xlink" xlink:title="posterior margin of mandible to nostril" id="ABBRID0EJ4DI" xlink:type="simple">MN</abbrev>, <abbrev xmlns:xlink="http://www.w3.org/1999/xlink" xlink:title="posterior margin of mandible to anterior margin of orbit" id="ABBRID0EN4DI" xlink:type="simple">MFE</abbrev>, <abbrev xmlns:xlink="http://www.w3.org/1999/xlink" xlink:title="posterior margin of mandible to posterior margin of eye" id="ABBRID0ER4DI" xlink:type="simple">MBE</abbrev>, <abbrev xmlns:xlink="http://www.w3.org/1999/xlink" xlink:title="tympanum diameter" id="ABBRID0EV4DI" xlink:type="simple">TD</abbrev>, <abbrev xmlns:xlink="http://www.w3.org/1999/xlink" xlink:title="forearm length" id="ABBRID0EZ4DI" xlink:type="simple">FAL</abbrev>, <abbrev xmlns:xlink="http://www.w3.org/1999/xlink" xlink:title="maximum tibia width" id="ABBRID0E44DI" xlink:type="simple">TbW</abbrev>, and <abbrev xmlns:xlink="http://www.w3.org/1999/xlink" xlink:title="inner metatarsal tubercle length" id="ABBRID0EB5DI" xlink:type="simple">IMT</abbrev> (Table <xref ref-type="table" rid="T4">4</xref>). In females, the <abbrev xmlns:xlink="http://www.w3.org/1999/xlink" xlink:title="Principal component analysis" id="ABBRID0EJ5DI" xlink:type="simple">PCA</abbrev> extracted three principal component axes with eigenvalues greater than 0.01 and of these, the first two component axes accounted for 85.98% of the variation (Table <xref ref-type="table" rid="T4">4</xref>). Species with a higher and positive score on PC1 reflected having shorter measurements of <abbrev xmlns:xlink="http://www.w3.org/1999/xlink" xlink:title="snout–vent length" id="ABBRID0ER5DI" xlink:type="simple">SVL</abbrev>, <abbrev xmlns:xlink="http://www.w3.org/1999/xlink" xlink:title="maximum head width" id="ABBRID0EV5DI" xlink:type="simple">HW</abbrev>, <abbrev xmlns:xlink="http://www.w3.org/1999/xlink" xlink:title="head length" id="ABBRID0EZ5DI" xlink:type="simple">HL</abbrev>, <abbrev xmlns:xlink="http://www.w3.org/1999/xlink" xlink:title="posterior margin of mandible to nostril" id="ABBRID0E45DI" xlink:type="simple">MN</abbrev>, <abbrev xmlns:xlink="http://www.w3.org/1999/xlink" xlink:title="posterior margin of mandible to anterior margin of orbit" id="ABBRID0EB6DI" xlink:type="simple">MFE</abbrev>, <abbrev xmlns:xlink="http://www.w3.org/1999/xlink" xlink:title="posterior margin of mandible to posterior margin of eye" id="ABBRID0EF6DI" xlink:type="simple">MBE</abbrev>, <abbrev xmlns:xlink="http://www.w3.org/1999/xlink" xlink:title="rostral length" id="ABBRID0EJ6DI" xlink:type="simple">RL</abbrev>, <abbrev xmlns:xlink="http://www.w3.org/1999/xlink" xlink:title="eye diameter" id="ABBRID0EN6DI" xlink:type="simple">ED</abbrev>, <abbrev xmlns:xlink="http://www.w3.org/1999/xlink" xlink:title="maximum width of upper eyelid" id="ABBRID0ER6DI" xlink:type="simple">UEW</abbrev>, <abbrev xmlns:xlink="http://www.w3.org/1999/xlink" xlink:title="internarial distance" id="ABBRID0EV6DI" xlink:type="simple">IND</abbrev>, <abbrev xmlns:xlink="http://www.w3.org/1999/xlink" xlink:title="interorbital distance" id="ABBRID0EZ6DI" xlink:type="simple">IOD</abbrev>, <abbrev xmlns:xlink="http://www.w3.org/1999/xlink" xlink:title="distance between anterior margins of orbits" id="ABBRID0E46DI" xlink:type="simple">DAE</abbrev>, <abbrev xmlns:xlink="http://www.w3.org/1999/xlink" xlink:title="distance from nostril to tip of snout" id="ABBRID0ECAAK" xlink:type="simple">NS</abbrev>, <abbrev xmlns:xlink="http://www.w3.org/1999/xlink" xlink:title="distance from anterior corner of orbit to nostril" id="ABBRID0EGAAK" xlink:type="simple">EN</abbrev>, <abbrev xmlns:xlink="http://www.w3.org/1999/xlink" xlink:title="tympanum diameter" id="ABBRID0EKAAK" xlink:type="simple">TD</abbrev>, <abbrev xmlns:xlink="http://www.w3.org/1999/xlink" xlink:title="distance from anterior margin of tympanum to posterior corner of orbit" id="ABBRID0EOAAK" xlink:type="simple">TYE</abbrev>, <abbrev xmlns:xlink="http://www.w3.org/1999/xlink" xlink:title="upper arm length" id="ABBRID0ESAAK" xlink:type="simple">UAL</abbrev>, <abbrev xmlns:xlink="http://www.w3.org/1999/xlink" xlink:title="forearm length" id="ABBRID0EWAAK" xlink:type="simple">FAL</abbrev>, <abbrev xmlns:xlink="http://www.w3.org/1999/xlink" xlink:title="femur length" id="ABBRID0E1AAK" xlink:type="simple">FeL</abbrev>, <abbrev xmlns:xlink="http://www.w3.org/1999/xlink" xlink:title="tibia length" id="ABBRID0E5AAK" xlink:type="simple">TbL</abbrev>, <abbrev xmlns:xlink="http://www.w3.org/1999/xlink" xlink:title="maximum tibia width" id="ABBRID0ECBAK" xlink:type="simple">TbW</abbrev>, <abbrev xmlns:xlink="http://www.w3.org/1999/xlink" xlink:title="foot length" id="ABBRID0EGBAK" xlink:type="simple">FoL</abbrev>, and <abbrev xmlns:xlink="http://www.w3.org/1999/xlink" xlink:title="inner metatarsal tubercle length" id="ABBRID0EKBAK" xlink:type="simple">IMT</abbrev>, while a negative score with species having smaller <abbrev xmlns:xlink="http://www.w3.org/1999/xlink" xlink:title="distance between posterior margins of orbits" id="ABBRID0EOBAK" xlink:type="simple">DPE</abbrev>. The PC2 with positive scores were associated with species having greater measurements of <abbrev xmlns:xlink="http://www.w3.org/1999/xlink" xlink:title="snout–vent length" id="ABBRID0ESBAK" xlink:type="simple">SVL</abbrev>, <abbrev xmlns:xlink="http://www.w3.org/1999/xlink" xlink:title="maximum head width" id="ABBRID0EWBAK" xlink:type="simple">HW</abbrev>, <abbrev xmlns:xlink="http://www.w3.org/1999/xlink" xlink:title="head length" id="ABBRID0E1BAK" xlink:type="simple">HL</abbrev>, <abbrev xmlns:xlink="http://www.w3.org/1999/xlink" xlink:title="posterior margin of mandible to nostril" id="ABBRID0E5BAK" xlink:type="simple">MN</abbrev>, <abbrev xmlns:xlink="http://www.w3.org/1999/xlink" xlink:title="posterior margin of mandible to anterior margin of orbit" id="ABBRID0ECCAK" xlink:type="simple">MFE</abbrev>, <abbrev xmlns:xlink="http://www.w3.org/1999/xlink" xlink:title="posterior margin of mandible to posterior margin of eye" id="ABBRID0EGCAK" xlink:type="simple">MBE</abbrev>, <abbrev xmlns:xlink="http://www.w3.org/1999/xlink" xlink:title="rostral length" id="ABBRID0EKCAK" xlink:type="simple">RL</abbrev>, <abbrev xmlns:xlink="http://www.w3.org/1999/xlink" xlink:title="eye diameter" id="ABBRID0EOCAK" xlink:type="simple">ED</abbrev>, <abbrev xmlns:xlink="http://www.w3.org/1999/xlink" xlink:title="interorbital distance" id="ABBRID0ESCAK" xlink:type="simple">IOD</abbrev>, <abbrev xmlns:xlink="http://www.w3.org/1999/xlink" xlink:title="distance between anterior margins of orbits" id="ABBRID0EWCAK" xlink:type="simple">DAE</abbrev>, <abbrev xmlns:xlink="http://www.w3.org/1999/xlink" xlink:title="distance between posterior margins of orbits" id="ABBRID0E1CAK" xlink:type="simple">DPE</abbrev>, <abbrev xmlns:xlink="http://www.w3.org/1999/xlink" xlink:title="distance from nostril to tip of snout" id="ABBRID0E5CAK" xlink:type="simple">NS</abbrev>, <abbrev xmlns:xlink="http://www.w3.org/1999/xlink" xlink:title="distance from anterior corner of orbit to nostril" id="ABBRID0ECDAK" xlink:type="simple">EN</abbrev>, <abbrev xmlns:xlink="http://www.w3.org/1999/xlink" xlink:title="tympanum diameter" id="ABBRID0EGDAK" xlink:type="simple">TD</abbrev>, <abbrev xmlns:xlink="http://www.w3.org/1999/xlink" xlink:title="distance from anterior margin of tympanum to posterior corner of orbit" id="ABBRID0EKDAK" xlink:type="simple">TYE</abbrev>, <abbrev xmlns:xlink="http://www.w3.org/1999/xlink" xlink:title="upper arm length" id="ABBRID0EODAK" xlink:type="simple">UAL</abbrev>, <abbrev xmlns:xlink="http://www.w3.org/1999/xlink" xlink:title="forearm length" id="ABBRID0ESDAK" xlink:type="simple">FAL</abbrev>, <abbrev xmlns:xlink="http://www.w3.org/1999/xlink" xlink:title="femur length" id="ABBRID0EWDAK" xlink:type="simple">FeL</abbrev>, <abbrev xmlns:xlink="http://www.w3.org/1999/xlink" xlink:title="tibia length" id="ABBRID0E1DAK" xlink:type="simple">TbL</abbrev>, <abbrev xmlns:xlink="http://www.w3.org/1999/xlink" xlink:title="maximum tibia width" id="ABBRID0E5DAK" xlink:type="simple">TbW</abbrev>, and <abbrev xmlns:xlink="http://www.w3.org/1999/xlink" xlink:title="foot length" id="ABBRID0ECEAK" xlink:type="simple">FoL</abbrev>, while a negative score with species having smaller measurements of <abbrev xmlns:xlink="http://www.w3.org/1999/xlink" xlink:title="maximum width of upper eyelid" id="ABBRID0EGEAK" xlink:type="simple">UEW</abbrev>, <abbrev xmlns:xlink="http://www.w3.org/1999/xlink" xlink:title="internarial distance" id="ABBRID0EKEAK" xlink:type="simple">IND</abbrev>, and <abbrev xmlns:xlink="http://www.w3.org/1999/xlink" xlink:title="inner metatarsal tubercle length" id="ABBRID0EOEAK" xlink:type="simple">IMT</abbrev> (Table <xref ref-type="table" rid="T4">4</xref>). <italic><tp:taxon-name><tp:taxon-name-part taxon-name-part-type="genus" reg="Quasipaa">Quasipaa</tp:taxon-name-part><tp:taxon-name-part taxon-name-part-type="species" reg="taoi">taoi</tp:taxon-name-part></tp:taxon-name></italic> sp. nov. differs from <italic><tp:taxon-name><tp:taxon-name-part taxon-name-part-type="genus" reg="Quasipaa">Q.</tp:taxon-name-part><tp:taxon-name-part taxon-name-part-type="species" reg="acanthophora">acanthophora</tp:taxon-name-part></tp:taxon-name></italic> by having the dorsum with thick ridges and round tubercles (vs small tubercles), males with nuptial spines on ventrolateral sides and ventral surface of arms (vs absent), males with nuptial spines on all fingers (vs absent on finger IV), and the absence of spines on chest of males (vs present). <italic><tp:taxon-name><tp:taxon-name-part taxon-name-part-type="genus" reg="Quasipaa">Quasipaa</tp:taxon-name-part><tp:taxon-name-part taxon-name-part-type="species" reg="taoi">taoi</tp:taxon-name-part></tp:taxon-name></italic> sp. nov. differs from <italic><tp:taxon-name><tp:taxon-name-part taxon-name-part-type="genus" reg="Quasipaa">Q.</tp:taxon-name-part><tp:taxon-name-part taxon-name-part-type="species" reg="courtoisi">courtoisi</tp:taxon-name-part></tp:taxon-name></italic> by having a smaller size in males, <abbrev xmlns:xlink="http://www.w3.org/1999/xlink" xlink:title="snout–vent length" id="ABBRID0ECGAK" xlink:type="simple">SVL</abbrev> 79.6–84.3 mm, <italic>n</italic> = 3 (vs 126 mm, <italic>n</italic> = 1); males with nuptial spines on throat and ventral surface of arms (vs absent); and the absence of nuptial spines on chest in males (vs present). <italic><tp:taxon-name><tp:taxon-name-part taxon-name-part-type="genus" reg="Quasipaa">Quasipaa</tp:taxon-name-part><tp:taxon-name-part taxon-name-part-type="species" reg="taoi">taoi</tp:taxon-name-part></tp:taxon-name></italic> sp. nov. differs from <italic><tp:taxon-name><tp:taxon-name-part taxon-name-part-type="genus" reg="Quasipaa">Q.</tp:taxon-name-part><tp:taxon-name-part taxon-name-part-type="species" reg="delacouri">delacouri</tp:taxon-name-part></tp:taxon-name></italic> by having a smaller size, <abbrev xmlns:xlink="http://www.w3.org/1999/xlink" xlink:title="snout–vent length" id="ABBRID0EAHAK" xlink:type="simple">SVL</abbrev> 79.6–84.3 mm, <italic>n</italic> = 3, in males and 64.6–69.9 mm, <italic>n</italic> = 3, in females (vs 92.9–115.5 mm, <italic>n</italic> = 4, in males and 94.5–117.5 mm, <italic>n</italic> = 3, in females); a greater ratio of <abbrev xmlns:xlink="http://www.w3.org/1999/xlink" xlink:title="tympanum diameter" id="ABBRID0EMHAK" xlink:type="simple">TD</abbrev>/<abbrev xmlns:xlink="http://www.w3.org/1999/xlink" xlink:title="eye diameter" id="ABBRID0EQHAK" xlink:type="simple">ED</abbrev>, 0.44 ± 0.02, <italic>n</italic> = 3, in males and 0.49 ± 0.01, <italic>n</italic> = 3, in females (vs 0.26 in males and 0.24 in females); dorsum with thick ridges and round tubercles (vs smooth); males with nuptial pad on finger I (vs absent in males); and males with nuptial spines (vs absent). The new species differs from <italic><tp:taxon-name><tp:taxon-name-part taxon-name-part-type="genus" reg="Quasipaa">Q.</tp:taxon-name-part><tp:taxon-name-part taxon-name-part-type="species" reg="exilispinosa">exilispinosa</tp:taxon-name-part></tp:taxon-name></italic> by having a larger size in males (<abbrev xmlns:xlink="http://www.w3.org/1999/xlink" xlink:title="snout–vent length" id="ABBRID0EDIAK" xlink:type="simple">SVL</abbrev> 79.6–84.3 mm, <italic>n</italic> = 3, in males and 64.6–69.9 mm, <italic>n</italic> = 3, in females (vs 61.2 mm, <italic>n</italic> = 20, in males and 57.1 mm, <italic>n</italic> = 20, in females); dorsum with thick ridges and round tubercles (vs small tubercles); males with nuptial spines on ventrolateral sides and ventral surface of arms (vs absent); males with nuptial spines on all fingers (vs absent on finger IV); and absence of spines on chest in males (vs present). <italic><tp:taxon-name><tp:taxon-name-part taxon-name-part-type="genus" reg="Quasipaa">Quasipaa</tp:taxon-name-part><tp:taxon-name-part taxon-name-part-type="species" reg="taoi">taoi</tp:taxon-name-part></tp:taxon-name></italic> sp. nov. differs from <italic><tp:taxon-name><tp:taxon-name-part taxon-name-part-type="genus" reg="Quasipaa">Q.</tp:taxon-name-part><tp:taxon-name-part taxon-name-part-type="species" reg="fasciculispina">fasciculispina</tp:taxon-name-part></tp:taxon-name></italic> by having a smaller size, <abbrev xmlns:xlink="http://www.w3.org/1999/xlink" xlink:title="snout–vent length" id="ABBRID0EFJAK" xlink:type="simple">SVL</abbrev> 79.6–84.3 mm, <italic>n</italic> = 3 in males and 64.6–69.9 mm, <italic>n</italic> = 3 in females (vs 106 mm, <italic>n</italic> = 1 in males and 104 mm, <italic>n</italic> = 1 in females); a smaller ratio of <abbrev xmlns:xlink="http://www.w3.org/1999/xlink" xlink:title="distance from anterior margin of tympanum to posterior corner of orbit" id="ABBRID0ERJAK" xlink:type="simple">TYE</abbrev>/<abbrev xmlns:xlink="http://www.w3.org/1999/xlink" xlink:title="tympanum diameter" id="ABBRID0EVJAK" xlink:type="simple">TD</abbrev> (1.11 ± 0.16, <italic>n</italic> = 3, in males and 1.2 ± 0.16, <italic>n</italic> = 3, in females (vs 2.0 in male and 1.75 in female); the absence of nuptial spines on chest in males (vs circular whitish tubercles each bearing 5–10 strong black spines). <italic><tp:taxon-name><tp:taxon-name-part taxon-name-part-type="genus" reg="Quasipaa">Quasipaa</tp:taxon-name-part><tp:taxon-name-part taxon-name-part-type="species" reg="taoi">taoi</tp:taxon-name-part></tp:taxon-name></italic> sp. nov. differs from <italic><tp:taxon-name><tp:taxon-name-part taxon-name-part-type="genus" reg="Quasipaa">Q.</tp:taxon-name-part><tp:taxon-name-part taxon-name-part-type="species" reg="jiulongensis">jiulongensis</tp:taxon-name-part></tp:taxon-name></italic> by having dorsum with thick ridges and round tubercles (vs small tubercles), males with nuptial spines on ventrolateral sides and ventral surface of arms of males (vs absent), males with nuptial spines on all fingers (vs absent on fingers III and IV); the absence of light-colored longitudinal stripes on upper jaw edge (vs present); and the absence of 4 or 5 yellow dorsal dots arranged in longitudinal rows (vs present). <italic><tp:taxon-name><tp:taxon-name-part taxon-name-part-type="genus" reg="Quasipaa">Quasipaa</tp:taxon-name-part><tp:taxon-name-part taxon-name-part-type="species" reg="taoi">taoi</tp:taxon-name-part></tp:taxon-name></italic> sp. nov. differs from <italic><tp:taxon-name><tp:taxon-name-part taxon-name-part-type="genus" reg="Quasipaa">Q.</tp:taxon-name-part><tp:taxon-name-part taxon-name-part-type="species" reg="robertingeri">robertingeri</tp:taxon-name-part></tp:taxon-name></italic> by having dorsum with thick ridges and round tubercles (vs elongate ridges), males with nuptial spines on all fingers (vs absent on finger IV); males with nuptial spines on throat and ventral surface of arms (vs absent), and the absence of nuptial spines on chest and belly of males (vs present). <italic><tp:taxon-name><tp:taxon-name-part taxon-name-part-type="genus" reg="Quasipaa">Quasipaa</tp:taxon-name-part><tp:taxon-name-part taxon-name-part-type="species" reg="taoi">taoi</tp:taxon-name-part></tp:taxon-name></italic> sp. nov. differs from <italic><tp:taxon-name><tp:taxon-name-part taxon-name-part-type="genus" reg="Quasipaa">Q.</tp:taxon-name-part><tp:taxon-name-part taxon-name-part-type="species" reg="shini">shini</tp:taxon-name-part></tp:taxon-name></italic> by its smaller size, <abbrev xmlns:xlink="http://www.w3.org/1999/xlink" xlink:title="snout–vent length" id="ABBRID0E6LAK" xlink:type="simple">SVL</abbrev> 79.6–84.3 mm, <italic>n</italic> = 3, in males and 64.6–69.9 mm, <italic>n</italic> = 3, in females (vs 98.6 mm, <italic>n</italic> = 9, in males and 94.9 mm, <italic>n</italic> = 10, in females); dorsum with thick ridges and round tubercles (vs elongate ridges), males with nuptial spines on all fingers (vs absent on finger IV); males with nuptial spines on throat and ventral surface of arms (vs absent), and the absence of nuptial spines on chest and belly of males (vs present). <italic><tp:taxon-name><tp:taxon-name-part taxon-name-part-type="genus" reg="Quasipaa">Quasipaa</tp:taxon-name-part><tp:taxon-name-part taxon-name-part-type="species" reg="taoi">taoi</tp:taxon-name-part></tp:taxon-name></italic> sp. nov. differs from <italic><tp:taxon-name><tp:taxon-name-part taxon-name-part-type="genus" reg="Quasipaa">Q.</tp:taxon-name-part><tp:taxon-name-part taxon-name-part-type="species" reg="spinosa">spinosa</tp:taxon-name-part></tp:taxon-name></italic> by its smaller size, <abbrev xmlns:xlink="http://www.w3.org/1999/xlink" xlink:title="snout–vent length" id="ABBRID0EBNAK" xlink:type="simple">SVL</abbrev> 79.6–84.3 mm, <italic>n</italic> = 3, in males and 64.6–69.9 mm, <italic>n</italic> = 3, in females (vs 106.0–142.0 mm, <italic>n</italic> = 20, in males and 115.0–152.5 mm, <italic>n</italic> = 10, in females); dorsum with short, thick ridges and round tubercles (vs small tubercles); the absence of light colored longitudinal stripes on upper jaw edge (vs present); and the absence of nuptial spines on chest of males (vs small and dense spines on chest of males). <italic><tp:taxon-name><tp:taxon-name-part taxon-name-part-type="genus" reg="Quasipaa">Quasipaa</tp:taxon-name-part><tp:taxon-name-part taxon-name-part-type="species" reg="taoi">taoi</tp:taxon-name-part></tp:taxon-name></italic> sp. nov. differs from <italic><tp:taxon-name><tp:taxon-name-part taxon-name-part-type="genus" reg="Quasipaa">Q.</tp:taxon-name-part><tp:taxon-name-part taxon-name-part-type="species" reg="verrucospinosa">verrucospinosa</tp:taxon-name-part></tp:taxon-name></italic> by its smaller size (<abbrev xmlns:xlink="http://www.w3.org/1999/xlink" xlink:title="snout–vent length" id="ABBRID0EDOAK" xlink:type="simple">SVL</abbrev> 79.6–84.3 mm, <italic>n</italic> = 3, in males and 64.6–69.9 mm, <italic>n</italic> = 3, in females (vs 90.0–117.0, <italic>n</italic> = 8, in males, 83.2–113.9 mm, <italic>n</italic> = 9, in females); males with nuptial spines on all fingers (vs absent on fingers III and IV); males with nuptial spines on ventral surface of arms (vs absent), and the absence of nuptial spines on chest and belly in males (vs present). <italic><tp:taxon-name><tp:taxon-name-part taxon-name-part-type="genus" reg="Quasipaa">Quasipaa</tp:taxon-name-part><tp:taxon-name-part taxon-name-part-type="species" reg="taoi">taoi</tp:taxon-name-part></tp:taxon-name></italic> sp. nov. differs from <italic><tp:taxon-name><tp:taxon-name-part taxon-name-part-type="genus" reg="Quasipaa">Q.</tp:taxon-name-part><tp:taxon-name-part taxon-name-part-type="species" reg="yei">yei</tp:taxon-name-part></tp:taxon-name></italic> by its larger size in males (<abbrev xmlns:xlink="http://www.w3.org/1999/xlink" xlink:title="snout–vent length" id="ABBRID0EFPAK" xlink:type="simple">SVL</abbrev> 79.6–84.3 mm, <italic>n</italic> = 3, in males and 64.6–69.9 mm, <italic>n</italic> = 3, in females (vs 49.7–64.0 mm, <italic>n</italic> = 25); males with nuptial spines on ventrolateral sides and ventral surface of arms (vs absent); and males with nuptial spines on all fingers (vs absent); absence of nuptial spines around and inside vent (vs present).</p><table-wrap id="T4" position="float" orientation="portrait"><label>Table 4.</label><caption><p>Variable loadings for principal components with eigenvalue greater than 0.01, from morphometric characters corrected by <abbrev xmlns:xlink="http://www.w3.org/1999/xlink" xlink:title="snout–vent length" id="ABBRID0EYPAK" xlink:type="simple">SVL</abbrev>. All measurements were given in millimeter (mm).</p></caption><table id="TID0EOABK" rules="all"><tbody><tr><th rowspan="2" colspan="1"/><th rowspan="1" colspan="3">Male</th><th rowspan="1" colspan="3">Female</th></tr><tr><th rowspan="1" colspan="1">Axis 1</th><th rowspan="1" colspan="1">Axis 2</th><th rowspan="1" colspan="1">Axis 3</th><th rowspan="1" colspan="1">Axis 1</th><th rowspan="1" colspan="1">Axis 2</th><th rowspan="1" colspan="1">Axis 3</th></tr><tr><td rowspan="1" colspan="1">Eigenvalue</td><td rowspan="1" colspan="1">0.039</td><td rowspan="1" colspan="1">0.004</td><td rowspan="1" colspan="1">0.003</td><td rowspan="1" colspan="1">0.118</td><td rowspan="1" colspan="1">0.032</td><td rowspan="1" colspan="1">0.012</td></tr><tr><td rowspan="1" colspan="1">% variance</td><td rowspan="1" colspan="1">76.63</td><td rowspan="1" colspan="1">8.86</td><td rowspan="1" colspan="1">5.75</td><td rowspan="1" colspan="1">67.42</td><td rowspan="1" colspan="1">18.57</td><td rowspan="1" colspan="1">7.00</td></tr><tr><td rowspan="1" colspan="1">
                      <abbrev xmlns:xlink="http://www.w3.org/1999/xlink" xlink:title="snout–vent length" id="ABBRID0EOSAK" xlink:type="simple">SVL</abbrev>
                    </td><td rowspan="1" colspan="1">0.189</td><td rowspan="1" colspan="1">−0.066</td><td rowspan="1" colspan="1">0.117</td><td rowspan="1" colspan="1">0.223</td><td rowspan="1" colspan="1">0.055</td><td rowspan="1" colspan="1">0.012</td></tr><tr><td rowspan="1" colspan="1">
                      <abbrev xmlns:xlink="http://www.w3.org/1999/xlink" xlink:title="maximum head width" id="ABBRID0EJTAK" xlink:type="simple">HW</abbrev>
                    </td><td rowspan="1" colspan="1">0.205</td><td rowspan="1" colspan="1">−0.077</td><td rowspan="1" colspan="1">0.039</td><td rowspan="1" colspan="1">0.216</td><td rowspan="1" colspan="1">0.033</td><td rowspan="1" colspan="1">0.041</td></tr><tr><td rowspan="1" colspan="1">
                      <abbrev xmlns:xlink="http://www.w3.org/1999/xlink" xlink:title="head length" id="ABBRID0EEUAK" xlink:type="simple">HL</abbrev>
                    </td><td rowspan="1" colspan="1">0.181</td><td rowspan="1" colspan="1">−0.068</td><td rowspan="1" colspan="1">0.005</td><td rowspan="1" colspan="1">0.202</td><td rowspan="1" colspan="1">0.056</td><td rowspan="1" colspan="1">0.047</td></tr><tr><td rowspan="1" colspan="1">
                      <abbrev xmlns:xlink="http://www.w3.org/1999/xlink" xlink:title="posterior margin of mandible to nostril" id="ABBRID0E6UAK" xlink:type="simple">MN</abbrev>
                    </td><td rowspan="1" colspan="1">0.234</td><td rowspan="1" colspan="1">−0.083</td><td rowspan="1" colspan="1">−0.055</td><td rowspan="1" colspan="1">0.189</td><td rowspan="1" colspan="1">0.033</td><td rowspan="1" colspan="1">0.123</td></tr><tr><td rowspan="1" colspan="1">
                      <abbrev xmlns:xlink="http://www.w3.org/1999/xlink" xlink:title="posterior margin of mandible to anterior margin of orbit" id="ABBRID0E1VAK" xlink:type="simple">MFE</abbrev>
                    </td><td rowspan="1" colspan="1">0.212</td><td rowspan="1" colspan="1">−0.056</td><td rowspan="1" colspan="1">−0.058</td><td rowspan="1" colspan="1">0.178</td><td rowspan="1" colspan="1">0.038</td><td rowspan="1" colspan="1">0.157</td></tr><tr><td rowspan="1" colspan="1">
                      <abbrev xmlns:xlink="http://www.w3.org/1999/xlink" xlink:title="posterior margin of mandible to posterior margin of eye" id="ABBRID0EVWAK" xlink:type="simple">MBE</abbrev>
                    </td><td rowspan="1" colspan="1">0.300</td><td rowspan="1" colspan="1">−0.154</td><td rowspan="1" colspan="1">−0.016</td><td rowspan="1" colspan="1">0.212</td><td rowspan="1" colspan="1">0.017</td><td rowspan="1" colspan="1">0.224</td></tr><tr><td rowspan="1" colspan="1">
                      <abbrev xmlns:xlink="http://www.w3.org/1999/xlink" xlink:title="rostral length" id="ABBRID0EQXAK" xlink:type="simple">RL</abbrev>
                    </td><td rowspan="1" colspan="1">0.139</td><td rowspan="1" colspan="1">0.009</td><td rowspan="1" colspan="1">0.021</td><td rowspan="1" colspan="1">0.173</td><td rowspan="1" colspan="1">0.100</td><td rowspan="1" colspan="1">0.005</td></tr><tr><td rowspan="1" colspan="1">
                      <abbrev xmlns:xlink="http://www.w3.org/1999/xlink" xlink:title="eye diameter" id="ABBRID0ELYAK" xlink:type="simple">ED</abbrev>
                    </td><td rowspan="1" colspan="1">0.106</td><td rowspan="1" colspan="1">0.258</td><td rowspan="1" colspan="1">0.065</td><td rowspan="1" colspan="1">0.164</td><td rowspan="1" colspan="1">0.052</td><td rowspan="1" colspan="1">0.117</td></tr><tr><td rowspan="1" colspan="1">
                      <abbrev xmlns:xlink="http://www.w3.org/1999/xlink" xlink:title="maximum width of upper eyelid" id="ABBRID0EGZAK" xlink:type="simple">UEW</abbrev>
                    </td><td rowspan="1" colspan="1">0.056</td><td rowspan="1" colspan="1">0.148</td><td rowspan="1" colspan="1">0.460</td><td rowspan="1" colspan="1">0.111</td><td rowspan="1" colspan="1">−0.035</td><td rowspan="1" colspan="1">0.094</td></tr><tr><td rowspan="1" colspan="1">
                      <abbrev xmlns:xlink="http://www.w3.org/1999/xlink" xlink:title="internarial distance" id="ABBRID0EB1AK" xlink:type="simple">IND</abbrev>
                    </td><td rowspan="1" colspan="1">0.039</td><td rowspan="1" colspan="1">0.216</td><td rowspan="1" colspan="1">0.112</td><td rowspan="1" colspan="1">0.229</td><td rowspan="1" colspan="1">−0.002</td><td rowspan="1" colspan="1">0.166</td></tr><tr><td rowspan="1" colspan="1">
                      <abbrev xmlns:xlink="http://www.w3.org/1999/xlink" xlink:title="interorbital distance" id="ABBRID0E31AK" xlink:type="simple">IOD</abbrev>
                    </td><td rowspan="1" colspan="1">0.261</td><td rowspan="1" colspan="1">0.479</td><td rowspan="1" colspan="1">−0.442</td><td rowspan="1" colspan="1">0.195</td><td rowspan="1" colspan="1">0.207</td><td rowspan="1" colspan="1">−0.098</td></tr><tr><td rowspan="1" colspan="1">
                      <abbrev xmlns:xlink="http://www.w3.org/1999/xlink" xlink:title="distance between anterior margins of orbits" id="ABBRID0EX2AK" xlink:type="simple">DAE</abbrev>
                    </td><td rowspan="1" colspan="1">0.167</td><td rowspan="1" colspan="1">0.138</td><td rowspan="1" colspan="1">0.169</td><td rowspan="1" colspan="1">0.182</td><td rowspan="1" colspan="1">0.150</td><td rowspan="1" colspan="1">−0.012</td></tr><tr><td rowspan="1" colspan="1">
                      <abbrev xmlns:xlink="http://www.w3.org/1999/xlink" xlink:title="distance between posterior margins of orbits" id="ABBRID0ES3AK" xlink:type="simple">DPE</abbrev>
                    </td><td rowspan="1" colspan="1">0.198</td><td rowspan="1" colspan="1">0.109</td><td rowspan="1" colspan="1">−0.036</td><td rowspan="1" colspan="1">−0.008</td><td rowspan="1" colspan="1">0.825</td><td rowspan="1" colspan="1">−0.441</td></tr><tr><td rowspan="1" colspan="1">
                      <abbrev xmlns:xlink="http://www.w3.org/1999/xlink" xlink:title="distance from nostril to tip of snout" id="ABBRID0EN4AK" xlink:type="simple">NS</abbrev>
                    </td><td rowspan="1" colspan="1">0.008</td><td rowspan="1" colspan="1">0.013</td><td rowspan="1" colspan="1">0.227</td><td rowspan="1" colspan="1">0.134</td><td rowspan="1" colspan="1">0.027</td><td rowspan="1" colspan="1">0.108</td></tr><tr><td rowspan="1" colspan="1">
                      <abbrev xmlns:xlink="http://www.w3.org/1999/xlink" xlink:title="distance from anterior corner of orbit to nostril" id="ABBRID0EI5AK" xlink:type="simple">EN</abbrev>
                    </td><td rowspan="1" colspan="1">0.310</td><td rowspan="1" colspan="1">0.163</td><td rowspan="1" colspan="1">−0.108</td><td rowspan="1" colspan="1">0.180</td><td rowspan="1" colspan="1">0.069</td><td rowspan="1" colspan="1">0.059</td></tr><tr><td rowspan="1" colspan="1">
                      <abbrev xmlns:xlink="http://www.w3.org/1999/xlink" xlink:title="tympanum diameter" id="ABBRID0ED6AK" xlink:type="simple">TD</abbrev>
                    </td><td rowspan="1" colspan="1">0.359</td><td rowspan="1" colspan="1">−0.322</td><td rowspan="1" colspan="1">0.254</td><td rowspan="1" colspan="1">0.258</td><td rowspan="1" colspan="1">0.063</td><td rowspan="1" colspan="1">0.198</td></tr><tr><td rowspan="1" colspan="1">
                      <abbrev xmlns:xlink="http://www.w3.org/1999/xlink" xlink:title="distance from anterior margin of tympanum to posterior corner of orbit" id="ABBRID0E56AK" xlink:type="simple">TYE</abbrev>
                    </td><td rowspan="1" colspan="1">0.258</td><td rowspan="1" colspan="1">0.241</td><td rowspan="1" colspan="1">-0.279</td><td rowspan="1" colspan="1">0.145</td><td rowspan="1" colspan="1">0.012</td><td rowspan="1" colspan="1">0.215</td></tr><tr><td rowspan="1" colspan="1">
                      <abbrev xmlns:xlink="http://www.w3.org/1999/xlink" xlink:title="upper arm length" id="ABBRID0EZABK" xlink:type="simple">UAL</abbrev>
                    </td><td rowspan="1" colspan="1">0.125</td><td rowspan="1" colspan="1">0.373</td><td rowspan="1" colspan="1">0.530</td><td rowspan="1" colspan="1">0.177</td><td rowspan="1" colspan="1">0.000</td><td rowspan="1" colspan="1">0.019</td></tr><tr><td rowspan="1" colspan="1">
                      <abbrev xmlns:xlink="http://www.w3.org/1999/xlink" xlink:title="forearm length" id="ABBRID0EUBBK" xlink:type="simple">FAL</abbrev>
                    </td><td rowspan="1" colspan="1">0.213</td><td rowspan="1" colspan="1">−0.084</td><td rowspan="1" colspan="1">-0.008</td><td rowspan="1" colspan="1">0.204</td><td rowspan="1" colspan="1">0.035</td><td rowspan="1" colspan="1">0.100</td></tr><tr><td rowspan="1" colspan="1">
                      <abbrev xmlns:xlink="http://www.w3.org/1999/xlink" xlink:title="femur length" id="ABBRID0EPCBK" xlink:type="simple">FeL</abbrev>
                    </td><td rowspan="1" colspan="1">0.185</td><td rowspan="1" colspan="1">0.027</td><td rowspan="1" colspan="1">0.143</td><td rowspan="1" colspan="1">0.211</td><td rowspan="1" colspan="1">0.028</td><td rowspan="1" colspan="1">0.006</td></tr><tr><td rowspan="1" colspan="1">
                      <abbrev xmlns:xlink="http://www.w3.org/1999/xlink" xlink:title="tibia length" id="ABBRID0EKDBK" xlink:type="simple">TbL</abbrev>
                    </td><td rowspan="1" colspan="1">0.131</td><td rowspan="1" colspan="1">0.053</td><td rowspan="1" colspan="1">−0.008</td><td rowspan="1" colspan="1">0.158</td><td rowspan="1" colspan="1">0.034</td><td rowspan="1" colspan="1">0.055</td></tr><tr><td rowspan="1" colspan="1">
                      <abbrev xmlns:xlink="http://www.w3.org/1999/xlink" xlink:title="maximum tibia width" id="ABBRID0EFEBK" xlink:type="simple">TbW</abbrev>
                    </td><td rowspan="1" colspan="1">0.161</td><td rowspan="1" colspan="1">−0.094</td><td rowspan="1" colspan="1">−0.082</td><td rowspan="1" colspan="1">0.280</td><td rowspan="1" colspan="1">0.023</td><td rowspan="1" colspan="1">−0.091</td></tr><tr><td rowspan="1" colspan="1">
                      <abbrev xmlns:xlink="http://www.w3.org/1999/xlink" xlink:title="foot length" id="ABBRID0EAFBK" xlink:type="simple">FoL</abbrev>
                    </td><td rowspan="1" colspan="1">0.164</td><td rowspan="1" colspan="1">0.026</td><td rowspan="1" colspan="1">0.061</td><td rowspan="1" colspan="1">0.169</td><td rowspan="1" colspan="1">0.022</td><td rowspan="1" colspan="1">0.076</td></tr><tr><td rowspan="1" colspan="1">
                      <abbrev xmlns:xlink="http://www.w3.org/1999/xlink" xlink:title="inner metatarsal tubercle length" id="ABBRID0E2FBK" xlink:type="simple">IMT</abbrev>
                    </td><td rowspan="1" colspan="1">0.271</td><td rowspan="1" colspan="1">−0.457</td><td rowspan="1" colspan="1">−0.078</td><td rowspan="1" colspan="1">0.413</td><td rowspan="1" colspan="1">−0.466</td><td rowspan="1" colspan="1">−0.724</td></tr></tbody></table></table-wrap><fig id="F7" position="float" orientation="portrait"><object-id xmlns:xlink="http://www.w3.org/1999/xlink" content-type="doi" xlink:type="simple">10.3897/zookeys.1124.89282.figure7</object-id><object-id xmlns:xlink="http://www.w3.org/1999/xlink" content-type="arpha" xlink:type="simple">1648A82D-47B6-52C9-9F3D-2585E2BF61E2</object-id><label>Figure 7.</label><caption><p>Plots of the first principal component (PC1) versus the second (PC2) for the males and the females of <italic><tp:taxon-name><tp:taxon-name-part taxon-name-part-type="genus" reg="Quasipaa">Quasipaa</tp:taxon-name-part><tp:taxon-name-part taxon-name-part-type="species" reg="taoi">taoi</tp:taxon-name-part></tp:taxon-name></italic> sp. nov. (red +) and <italic><tp:taxon-name><tp:taxon-name-part taxon-name-part-type="genus" reg="Quasipaa">Q.</tp:taxon-name-part><tp:taxon-name-part taxon-name-part-type="species" reg="boulengeri">boulengeri</tp:taxon-name-part></tp:taxon-name></italic> (blue □).</p></caption><graphic xmlns:xlink="http://www.w3.org/1999/xlink" xlink:href="zookeys-1124-023_article-89282__-g007.jpg" position="float" orientation="portrait" xlink:type="simple" id="oo_754680.jpg"><uri content-type="original_file" xlink:type="simple">https://binary.pensoft.net/fig/754680</uri></graphic></fig></tp:treatment-sec><ref-list><ref id="B8"><mixed-citation xmlns:xlink="http://www.w3.org/1999/xlink" xlink:type="simple"><person-group><name name-style="western"><surname>Fei</surname><given-names>L</given-names></name><name name-style="western"><surname>Hu</surname><given-names>S</given-names></name><name name-style="western"><surname>Ye</surname><given-names>C</given-names></name><name name-style="western"><surname>Huang</surname><given-names>Y</given-names></name></person-group> (<year>2009</year>) <source>Fauna Sinica. <tp:taxon-name><tp:taxon-name-part taxon-name-part-type="class">Amphibia</tp:taxon-name-part></tp:taxon-name>. Volume 3. <tp:taxon-name><tp:taxon-name-part taxon-name-part-type="order">Anura</tp:taxon-name-part></tp:taxon-name>.</source><publisher-name>Science Press</publisher-name>, <publisher-loc>Beijing</publisher-loc>, <size units="page">887 pp</size>.</mixed-citation></ref><ref id="B40"><mixed-citation xmlns:xlink="http://www.w3.org/1999/xlink" xlink:type="simple"><person-group><name name-style="western"><surname>Yan</surname><given-names>F</given-names></name><name name-style="western"><surname>Nneji</surname><given-names>LM</given-names></name><name name-style="western"><surname>Jin</surname><given-names>J</given-names></name><name name-style="western"><surname>Yuan</surname><given-names>Z</given-names></name><name name-style="western"><surname>Chen</surname><given-names>JM</given-names></name><name name-style="western"><surname>Mi</surname><given-names>X</given-names></name><name name-style="western"><surname>Chen</surname><given-names>H</given-names></name><name name-style="western"><surname>Murphy</surname><given-names>RW</given-names></name><name name-style="western"><surname>Che</surname><given-names>J</given-names></name></person-group> (<year>2021</year>) Multi-locus genetic analyses of <italic><tp:taxon-name><tp:taxon-name-part taxon-name-part-type="genus">Quasipaa</tp:taxon-name-part></tp:taxon-name></italic> from throughout its distribution. Molecular Phylogenetics and Evolution 163: 107218. <ext-link xlink:href="10.1016/j.ympev.2021.107218" ext-link-type="doi" xlink:type="simple">https://doi.org/10.1016/j.ympev.2021.107218</ext-link></mixed-citation></ref></ref-list></tp:taxon-treatment>
